# Supplementary material for: Protective and pathogenic dietary factors in bronchitis: Insights from Mendelian randomization
Source: Medicine (Baltimore). 2025 Dec 19;104(51):e46632. doi: 10.1097/MD.0000000000046632 (PMC12727307; doi:10.1097/MD.0000000000046632)
Supplement: Supplementary file 1 [file medi-104-e46632-s001.xlsx]

## Sheet: The Ivs involved in dietary hab
The Ivs involved in dietary habits phenotypes to bronchitis
id	SNP	effect_allele.exposure	other_allele.exposure	effect_allele.outcome	other_allele.outcome	beta.exposure	beta.outcome	eaf.exposure	eaf.outcome	remove	palindromic	ambiguous	id.outcome	pos.outcome	pval.outcome	se.outcome	outcome	mr_keep.outcome	pval_origin.outcome	data_source.outcome	samplesize.outcome	ncase.outcome	ncontrol.outcome	se.exposure	pos.exposure	samplesize.exposure	chr.exposure	pval.exposure	id.exposure	exposure	mr_keep.exposure	pval_origin.exposure	data_source.exposure	action	SNP_index	mr_keep	R2	F	units.outcome	units.exposure	rsq.exposure	effective_n.exposure	rsq.outcome	effective_n.outcome	steiger_dir	steiger_pval
ukb-b-11348	rs10211137	C	T	C	T	-0.0244893	-0.00287344	0.064479	0.0565814	FALSE	FALSE	FALSE	7zjeq2	44386934	0.0340134	0.00135545	outcome	TRUE	reported	textfile	412181	61251	350930	0.00405915	44614073	452236	2	1.6e-09	ukb-b-11348	|| id:ukb-b-11348	TRUE	reported	igd	2	1	TRUE	8.0479e-05	36.3983	NA	NA	8.04793e-05	452236	1.0903e-05	412181	TRUE	0.00847238
	rs10761661	T	C	T	C	-0.0114852	0.000592906	0.45322	0.401214	FALSE	FALSE	FALSE	7zjeq2	62765375	0.355567	0.00064178	outcome	TRUE	reported	textfile	412181	61251	350930	0.00200486	64525135	452236	10	1e-08	ukb-b-11348	|| id:ukb-b-11348	TRUE	reported	igd	2	1	TRUE	7.25625e-05	32.8176	NA	NA	7.25628e-05	452236	2.07068e-06	412181	TRUE	0.00101063
	rs11060853	G	A	G	A	-0.012789	-4.63694e-05	0.411804	0.402621	FALSE	FALSE	FALSE	7zjeq2	122939524	0.942347	0.000641168	outcome	TRUE	reported	textfile	412181	61251	350930	0.00202087	123424071	452236	12	2.5e-10	ukb-b-11348	|| id:ukb-b-11348	TRUE	reported	igd	2	1	TRUE	8.85509e-05	40.0493	NA	NA	8.85513e-05	452236	1.26892e-08	412181	TRUE	1.57727e-05
	rs11183201	C	T	C	T	-0.016725	-0.000304982	0.507856	0.493976	FALSE	FALSE	FALSE	7zjeq2	45777199	0.626344	0.000626403	outcome	TRUE	reported	textfile	412181	61251	350930	0.00199574	46170982	452236	12	5.30029e-17	ukb-b-11348	|| id:ukb-b-11348	TRUE	reported	igd	2	1	TRUE	0.000155272	70.23	NA	NA	0.000155272	452236	5.75115e-07	412181	TRUE	5.4931e-08
	rs11628639	C	T	C	T	-0.013495	-0.000759136	0.243333	0.19366	FALSE	FALSE	FALSE	7zjeq2	97371231	0.340055	0.000795692	outcome	TRUE	reported	textfile	412181	61251	350930	0.00232226	97837568	452236	14	6.19998e-09	ukb-b-11348	|| id:ukb-b-11348	TRUE	reported	igd	2	1	TRUE	7.46666e-05	33.7693	NA	NA	7.4667e-05	452236	2.20832e-06	412181	TRUE	0.000891689
	rs13016665	A	C	A	C	0.0147544	0.00209141	0.423235	0.473305	FALSE	FALSE	FALSE	7zjeq2	57768213	0.000881597	0.000628841	outcome	TRUE	reported	textfile	412181	61251	350930	0.00202829	57995348	452236	2	3.50026e-13	ukb-b-11348	|| id:ukb-b-11348	TRUE	reported	igd	2	1	TRUE	0.000116995	52.9153	NA	NA	0.000116995	452236	2.68348e-05	412181	TRUE	0.00885881
	rs13023099	A	C	A	C	-0.0114708	-0.00061229	0.571784	0.434498	FALSE	FALSE	FALSE	7zjeq2	199840900	0.335463	0.000635704	outcome	TRUE	reported	textfile	412181	61251	350930	0.00202287	200705623	452236	2	1.40001e-08	ukb-b-11348	|| id:ukb-b-11348	TRUE	reported	igd	2	1	TRUE	7.10977e-05	32.1551	NA	NA	7.1098e-05	452236	2.2507e-06	412181	TRUE	0.0012865
	rs17083079	A	G	A	G	0.0301138	0.000795303	0.047423	0.0132388	FALSE	FALSE	FALSE	7zjeq2	93347901	0.774533	0.00277642	outcome	TRUE	reported	textfile	412181	61251	350930	0.00467938	92683607	452236	5	1.2e-10	ukb-b-11348	|| id:ukb-b-11348	TRUE	reported	igd	2	1	TRUE	9.15692e-05	41.4145	NA	NA	9.15696e-05	452236	1.99071e-07	412181	TRUE	2.26941e-05
	rs1940033	T	C	T	C	-0.011079	-0.000134869	0.592727	0.569435	FALSE	FALSE	FALSE	7zjeq2	132012913	0.83162	0.000634307	outcome	TRUE	reported	textfile	412181	61251	350930	0.00202843	131882807	452236	11	4.70002e-08	ukb-b-11348	|| id:ukb-b-11348	TRUE	reported	igd	2	1	TRUE	6.5961e-05	29.8318	NA	NA	6.59613e-05	452236	1.09683e-07	412181	TRUE	0.000297189
	rs1994315	C	T	C	T	-0.0168239	-0.000190766	0.685162	0.553581	FALSE	FALSE	FALSE	7zjeq2	85094998	0.762205	0.000630453	outcome	TRUE	reported	textfile	412181	61251	350930	0.00214445	85144149	452236	3	4.30031e-15	ukb-b-11348	|| id:ukb-b-11348	TRUE	reported	igd	2	1	TRUE	0.000136081	61.5488	NA	NA	0.000136082	452236	2.22132e-07	412181	TRUE	2.00972e-07
	rs2068650	C	A	C	A	-0.013938	0.0003013	0.472074	0.532636	FALSE	FALSE	FALSE	7zjeq2	167408289	0.631635	0.000628458	outcome	TRUE	reported	textfile	412181	61251	350930	0.00199929	166835294	452236	5	3.10027e-12	ukb-b-11348	|| id:ukb-b-11348	TRUE	reported	igd	2	1	TRUE	0.000107458	48.6012	NA	NA	0.000107458	452236	5.57647e-07	412181	TRUE	7.92699e-06
	rs2517678	T	C	T	C	0.013233	0.000817516	0.368395	0.358347	FALSE	FALSE	FALSE	7zjeq2	29965448	0.211119	0.000653754	outcome	TRUE	reported	textfile	412181	61251	350930	0.00208598	29933225	452236	6	2.19999e-10	ukb-b-11348	|| id:ukb-b-11348	TRUE	reported	igd	2	1	TRUE	8.898e-05	40.2434	NA	NA	8.89804e-05	452236	3.79382e-06	412181	TRUE	0.00050893
	rs28406095	A	G	A	G	-0.010949	0.00125859	0.461729	0.5026	FALSE	FALSE	FALSE	7zjeq2	41532894	0.0448312	0.000627339	outcome	TRUE	reported	textfile	412181	61251	350930	0.00200012	41825092	452236	15	4.39997e-08	ukb-b-11348	|| id:ukb-b-11348	TRUE	reported	igd	2	1	TRUE	6.62587e-05	29.9664	NA	NA	6.6259e-05	452236	9.76504e-06	412181	TRUE	0.0198635
	rs4665972	C	T	C	T	-0.0142361	-0.000121188	0.604541	0.624619	FALSE	FALSE	FALSE	7zjeq2	27375230	0.851565	0.000647641	outcome	TRUE	reported	textfile	412181	61251	350930	0.00204335	27598097	452236	2	3.19963e-12	ukb-b-11348	|| id:ukb-b-11348	TRUE	reported	igd	2	1	TRUE	0.000107321	48.5394	NA	NA	0.000107321	452236	8.49503e-08	412181	TRUE	2.93225e-06
	rs4984685	A	G	A	G	0.0135849	-0.000531538	0.201006	0.317254	FALSE	FALSE	FALSE	7zjeq2	704230	0.431599	0.000675862	outcome	TRUE	reported	textfile	412181	61251	350930	0.00248083	754230	452236	16	4.39997e-08	ukb-b-11348	|| id:ukb-b-11348	TRUE	reported	igd	2	1	TRUE	6.63017e-05	29.9859	NA	NA	6.6302e-05	452236	1.5006e-06	412181	TRUE	0.00131626
	rs596878	C	A	C	A	-0.011739	-0.000738341	0.449595	0.368027	FALSE	FALSE	FALSE	7zjeq2	139965099	0.256414	0.000650573	outcome	TRUE	reported	textfile	412181	61251	350930	0.00201069	140286236	452236	6	5.30005e-09	ukb-b-11348	|| id:ukb-b-11348	TRUE	reported	igd	2	1	TRUE	7.53658e-05	34.0855	NA	NA	7.53661e-05	452236	3.12489e-06	412181	TRUE	0.00132469
	rs62091167	C	A	C	A	-0.0138402	-0.000139887	0.215931	0.222361	FALSE	FALSE	FALSE	7zjeq2	55463399	0.853955	0.000759947	outcome	TRUE	reported	textfile	412181	61251	350930	0.0024253	53130630	452236	18	1.2e-08	ukb-b-11348	|| id:ukb-b-11348	TRUE	reported	igd	2	1	TRUE	7.20041e-05	32.5651	NA	NA	7.20044e-05	452236	8.22058e-08	412181	TRUE	0.000140448
	rs656817	G	A	G	A	-0.0126883	-0.00107261	0.334442	0.306577	FALSE	FALSE	FALSE	7zjeq2	43414970	0.115218	0.000680952	outcome	TRUE	reported	textfile	412181	61251	350930	0.00210929	40994935	452236	18	1.79999e-09	ukb-b-11348	|| id:ukb-b-11348	TRUE	reported	igd	2	1	TRUE	8.00082e-05	36.1853	NA	NA	8.00085e-05	452236	6.01952e-06	412181	TRUE	0.00257439
	rs6741066	T	C	T	C	0.0129011	-0.000455782	0.740557	0.724523	FALSE	FALSE	FALSE	7zjeq2	43982338	0.516665	0.000702831	outcome	TRUE	reported	textfile	412181	61251	350930	0.0022724	44209477	452236	2	1.40001e-08	ukb-b-11348	|| id:ukb-b-11348	TRUE	reported	igd	2	1	TRUE	7.12669e-05	32.2316	NA	NA	7.12672e-05	452236	1.0203e-06	412181	TRUE	0.000558027
	rs6754311	C	T	C	T	0.0141353	-0.000931491	0.264485	0.400346	FALSE	FALSE	FALSE	7zjeq2	135950412	0.150658	0.000648124	outcome	TRUE	reported	textfile	412181	61251	350930	0.00224657	136707982	452236	2	3.09999e-10	ukb-b-11348	|| id:ukb-b-11348	TRUE	reported	igd	2	1	TRUE	8.7532e-05	39.5884	NA	NA	8.75324e-05	452236	5.01133e-06	412181	TRUE	0.000949193
	rs73802707	T	C	T	C	-0.0159296	-0.00063642	0.153694	0.0850253	FALSE	FALSE	FALSE	7zjeq2	17930696	0.571825	0.00112568	outcome	TRUE	reported	textfile	412181	61251	350930	0.00276165	17932319	452236	4	8e-09	ukb-b-11348	|| id:ukb-b-11348	TRUE	reported	igd	2	1	TRUE	7.35657e-05	33.2714	NA	NA	7.3566e-05	452236	7.75482e-07	412181	TRUE	0.000351446
	rs7802468	T	C	T	C	-0.0233527	-0.000516246	0.371501	0.341259	FALSE	FALSE	FALSE	7zjeq2	144007323	0.435386	0.000661846	outcome	TRUE	reported	textfile	412181	61251	350930	0.00205629	143704416	452236	7	6.90081e-30	ukb-b-11348	|| id:ukb-b-11348	TRUE	reported	igd	2	1	TRUE	0.000285113	128.974	NA	NA	0.000285114	452236	1.47609e-06	412181	TRUE	3.39854e-13
	rs79436018	C	T	C	T	-0.0176147	0.00058722	0.116276	0.109239	FALSE	FALSE	FALSE	7zjeq2	128053980	0.559164	0.00100537	outcome	TRUE	reported	textfile	412181	61251	350930	0.00311645	127694032	452236	7	1.6e-08	ukb-b-11348	|| id:ukb-b-11348	TRUE	reported	igd	2	1	TRUE	7.06373e-05	31.9469	NA	NA	7.06377e-05	452236	8.27682e-07	412181	TRUE	0.000500536
	rs7965658	A	G	A	G	0.0182727	-0.000293915	0.196545	0.223338	FALSE	FALSE	FALSE	7zjeq2	49594146	0.696575	0.000753732	outcome	TRUE	reported	textfile	412181	61251	350930	0.00250594	49987929	452236	12	3.10027e-13	ukb-b-11348	|| id:ukb-b-11348	TRUE	reported	igd	2	1	TRUE	0.000117557	53.1695	NA	NA	0.000117557	452236	3.68913e-07	412181	TRUE	2.00402e-06
	rs9323989	C	T	C	T	-0.0116143	-8.57297e-05	0.379169	0.359674	FALSE	FALSE	FALSE	7zjeq2	98121332	0.895598	0.000653308	outcome	TRUE	reported	textfile	412181	61251	350930	0.00205547	98587669	452236	14	1.6e-08	ukb-b-11348	|| id:ukb-b-11348	TRUE	reported	igd	2	1	TRUE	7.0594e-05	31.9273	NA	NA	7.05943e-05	452236	4.17773e-08	412181	TRUE	0.000140761
	rs941573	T	G	T	G	-0.0133318	0.000529905	0.776097	0.846147	FALSE	FALSE	FALSE	7zjeq2	100902779	0.542695	0.000870492	outcome	TRUE	reported	textfile	412181	61251	350930	0.00240627	101369116	452236	14	2.99999e-08	ukb-b-11348	|| id:ukb-b-11348	TRUE	reported	igd	2	1	TRUE	6.78726e-05	30.6964	NA	NA	6.78729e-05	452236	8.99042e-07	412181	TRUE	0.000710522
	rs9662365	T	C	T	C	0.0121661	2.08011e-05	0.499481	0.464386	FALSE	FALSE	FALSE	7zjeq2	97995887	0.973566	0.000627743	outcome	TRUE	reported	textfile	412181	61251	350930	0.00198921	98461443	452236	1	9.59997e-10	ukb-b-11348	|| id:ukb-b-11348	TRUE	reported	igd	2	1	TRUE	8.27067e-05	37.4059	NA	NA	8.2707e-05	452236	2.66393e-09	412181	TRUE	2.67765e-05
ukb-b-12912	rs113106592	A	G	A	G	0.0123073	0.0039547	0.010275	0.0272052	FALSE	FALSE	FALSE	7zjeq2	140366944	0.0421299	0.00194598	outcome	TRUE	reported	textfile	412181	61251	350930	0.00198808	141288098	64946	4	5.99998e-10	ukb-b-12912	|| id:ukb-b-12912	TRUE	reported	igd	2	1	TRUE	0.000589725	38.3217	NA	NA	0.000589743	64946	1.00198e-05	412181	TRUE	5.6312e-07
	rs113278375	C	T	C	T	0.00863406	0.00195783	0.016837	0.0105798	FALSE	FALSE	FALSE	7zjeq2	76335720	0.523629	0.00306985	outcome	TRUE	reported	textfile	412181	61251	350930	0.00146309	74331801	64946	17	3.59998e-09	ukb-b-12912	|| id:ukb-b-12912	TRUE	reported	igd	2	1	TRUE	0.000535924	34.8237	NA	NA	0.00053594	64946	9.868e-07	412181	TRUE	1.52829e-07
	rs11663173	T	C	T	C	0.0101534	-0.00216505	0.010447	0.00624434	FALSE	FALSE	FALSE	7zjeq2	53360932	0.589584	0.00401352	outcome	TRUE	reported	textfile	412181	61251	350930	0.00185236	50887302	64946	18	4.20001e-08	ukb-b-12912	|| id:ukb-b-12912	TRUE	reported	igd	2	1	TRUE	0.000462401	30.0441	NA	NA	0.000462415	64946	7.0599e-07	412181	TRUE	9.82068e-07
	rs117729114	C	T	C	T	0.00687065	0.00222589	0.030903	0.0314519	FALSE	FALSE	FALSE	7zjeq2	73854836	0.219816	0.00181406	outcome	TRUE	reported	textfile	412181	61251	350930	0.00112078	76469752	64946	9	8.79995e-10	ukb-b-12912	|| id:ukb-b-12912	TRUE	reported	igd	2	1	TRUE	0.000578297	37.5787	NA	NA	0.000578315	64946	3.65272e-06	412181	TRUE	1.56712e-07
	rs145135330	A	G	A	G	0.0118495	0.0030655	0.0103	0.00195571	FALSE	FALSE	FALSE	7zjeq2	51685354	0.665977	0.00710137	outcome	TRUE	reported	textfile	412181	61251	350930	0.0020004	53445114	64946	10	3.09999e-09	ukb-b-12912	|| id:ukb-b-12912	TRUE	reported	igd	2	1	TRUE	0.000539982	35.0875	NA	NA	0.000539999	64946	4.52098e-07	412181	TRUE	8.99763e-08
	rs145419059	A	G	A	G	0.0113748	0.0130203	0.010412	0.00122932	FALSE	FALSE	FALSE	7zjeq2	62388426	0.160831	0.00928506	outcome	TRUE	reported	textfile	412181	61251	350930	0.00196666	62422330	64946	16	7.29995e-09	ukb-b-12912	|| id:ukb-b-12912	TRUE	reported	igd	2	1	TRUE	0.000514817	33.4515	NA	NA	0.000514833	64946	4.77073e-06	412181	TRUE	1.18615e-06
	rs147659846	C	T	C	T	0.00798197	-0.0035645	0.018212	0.0101897	FALSE	FALSE	FALSE	7zjeq2	59633786	0.254572	0.00312864	outcome	TRUE	reported	textfile	412181	61251	350930	0.00142638	60499504	64946	4	2.19999e-08	ukb-b-12912	|| id:ukb-b-12912	TRUE	reported	igd	2	1	TRUE	0.000481934	31.3138	NA	NA	0.000481949	64946	3.14919e-06	412181	TRUE	1.74945e-06
	rs150360581	T	C	T	C	0.0100067	0.00586899	0.012909	0.00533427	FALSE	FALSE	FALSE	7zjeq2	111360212	0.179862	0.00437599	outcome	TRUE	reported	textfile	412181	61251	350930	0.00172919	114122492	64946	9	7.19996e-09	ukb-b-12912	|| id:ukb-b-12912	TRUE	reported	igd	2	1	TRUE	0.000515371	33.4875	NA	NA	0.000515387	64946	4.36402e-06	412181	TRUE	1.04286e-06
	rs190398287	C	A	C	A	0.0101871	0.00344694	0.0106	0.00167071	FALSE	FALSE	FALSE	7zjeq2	114386210	0.652646	0.00765837	outcome	TRUE	reported	textfile	412181	61251	350930	0.00186207	115398439	64946	8	4.49997e-08	ukb-b-12912	|| id:ukb-b-12912	TRUE	reported	igd	2	1	TRUE	0.000460635	29.9292	NA	NA	0.000460649	64946	4.91483e-07	412181	TRUE	8.72456e-07
	rs35859192	T	C	T	C	0.00520094	0.00143567	0.050572	0.0634326	FALSE	FALSE	FALSE	7zjeq2	155466801	0.268206	0.00129667	outcome	TRUE	reported	textfile	412181	61251	350930	0.000864846	154846361	64946	5	1.79999e-09	ukb-b-12912	|| id:ukb-b-12912	TRUE	reported	igd	2	1	TRUE	0.000556534	36.1637	NA	NA	0.000556551	64946	2.97415e-06	412181	TRUE	2.21374e-07
	rs4727934	G	A	G	A	-0.00768484	-0.000560879	0.976816	0.981153	FALSE	FALSE	FALSE	7zjeq2	121570784	0.809744	0.00232966	outcome	TRUE	reported	textfile	412181	61251	350930	0.00128317	121210838	64946	7	2.1e-09	ukb-b-12912	|| id:ukb-b-12912	TRUE	reported	igd	2	1	TRUE	0.000551962	35.8664	NA	NA	0.000551979	64946	1.40627e-07	412181	TRUE	4.32409e-08
	rs59914248	A	G	A	G	0.0124897	-0.000368787	0.007539	0.0420277	FALSE	FALSE	FALSE	7zjeq2	71927853	0.813615	0.00156422	outcome	TRUE	reported	textfile	412181	61251	350930	0.00221929	71977004	64946	3	1.79999e-08	ukb-b-12912	|| id:ukb-b-12912	TRUE	reported	igd	2	1	TRUE	0.000487429	31.6711	NA	NA	0.000487444	64946	1.34856e-07	412181	TRUE	2.69913e-07
ukb-b-13344	rs112933961	A	C	A	C	4.94506	-0.00302531	0.005853	0.00808389	FALSE	FALSE	FALSE	7zjeq2	17809430	0.3991	0.00358776	outcome	TRUE	reported	textfile	412181	61251	350930	0.828744	17809661	64949	6	2.39999e-09	ukb-b-13344	|| id:ukb-b-13344	TRUE	reported	igd	2	1	TRUE	0.000547888	35.6032	NA	NA	0.000547905	64949	1.72507e-06	412181	TRUE	1.65592e-07
	rs114605739	G	A	G	A	3.2706	-0.00325807	0.010861	0.00485813	FALSE	FALSE	FALSE	7zjeq2	138309833	0.472602	0.00453612	outcome	TRUE	reported	textfile	412181	61251	350930	0.584593	139230987	64949	4	2.19999e-08	ukb-b-13344	|| id:ukb-b-13344	TRUE	reported	igd	2	1	TRUE	0.000481688	31.2993	NA	NA	0.000481703	64949	1.2516e-06	412181	TRUE	8.03499e-07
	rs141436163	T	G	T	G	2.49682	-0.00272276	0.018642	0.025111	FALSE	FALSE	FALSE	7zjeq2	24586228	0.176532	0.00201461	outcome	TRUE	reported	textfile	412181	61251	350930	0.443009	22166192	64949	18	1.7e-08	ukb-b-13344	|| id:ukb-b-13344	TRUE	reported	igd	2	1	TRUE	0.000488838	31.7641	NA	NA	0.000488853	64949	4.43148e-06	412181	TRUE	2.14419e-06
	rs141595975	C	T	C	T	4.23585	0.00173056	0.009742	0.0132791	FALSE	FALSE	FALSE	7zjeq2	157686811	0.533545	0.00277955	outcome	TRUE	reported	textfile	412181	61251	350930	0.669053	157656601	64949	1	2.39999e-10	ukb-b-13344	|| id:ukb-b-13344	TRUE	reported	igd	2	1	TRUE	0.000616765	40.0818	NA	NA	0.000616784	64949	9.40455e-07	412181	TRUE	1.56659e-08
	rs142141377	C	A	C	A	4.95948	0.000828031	0.006138	0.00398809	FALSE	FALSE	FALSE	7zjeq2	209469760	0.869888	0.0050551	outcome	TRUE	reported	textfile	412181	61251	350930	0.797242	209643105	64949	1	4.90004e-10	ukb-b-13344	|| id:ukb-b-13344	TRUE	reported	igd	2	1	TRUE	0.000595471	38.6971	NA	NA	0.00059549	64949	6.5095e-08	412181	TRUE	1.05976e-08
	rs146680299	T	C	T	C	2.86998	0.00174729	0.014203	0.0207808	FALSE	FALSE	FALSE	7zjeq2	71903355	0.430029	0.00221416	outcome	TRUE	reported	textfile	412181	61251	350930	0.515989	72815590	64949	8	2.69998e-08	ukb-b-13344	|| id:ukb-b-13344	TRUE	reported	igd	2	1	TRUE	0.000476099	30.936	NA	NA	0.000476114	64949	1.51086e-06	412181	TRUE	1.07113e-06
	rs146747894	A	G	A	G	3.42362	-0.00228842	0.010457	0.0292162	FALSE	FALSE	FALSE	7zjeq2	111666762	0.220193	0.00186655	outcome	TRUE	reported	textfile	412181	61251	350930	0.597023	112678991	64949	8	9.80009e-09	ukb-b-13344	|| id:ukb-b-13344	TRUE	reported	igd	2	1	TRUE	0.000506054	32.8833	NA	NA	0.000506069	64949	3.64674e-06	412181	TRUE	1.07654e-06
	rs148342659	T	C	T	C	4.24384	-0.00175232	0.006752	0.0291588	FALSE	FALSE	FALSE	7zjeq2	103647291	0.349039	0.00187122	outcome	TRUE	reported	textfile	412181	61251	350930	0.748342	103518019	64949	11	1.40001e-08	ukb-b-13344	|| id:ukb-b-13344	TRUE	reported	igd	2	1	TRUE	0.000494915	32.1591	NA	NA	0.00049493	64949	2.1276e-06	412181	TRUE	8.43885e-07
	rs148443638	A	G	A	G	3.845	5.06427e-05	0.009776	0.0672561	FALSE	FALSE	FALSE	7zjeq2	9736293	0.968017	0.00126306	outcome	TRUE	reported	textfile	412181	61251	350930	0.618252	9736526	64949	6	5e-10	ukb-b-13344	|| id:ukb-b-13344	TRUE	reported	igd	2	1	TRUE	0.000595156	38.6766	NA	NA	0.000595174	64949	3.90032e-09	412181	TRUE	8.16651e-09
	rs1796468	T	C	T	C	4.14799	-0.000847553	0.007751	0.0342011	FALSE	FALSE	FALSE	7zjeq2	160127742	0.63066	0.0017628	outcome	TRUE	reported	textfile	412181	61251	350930	0.707703	161048894	64949	4	4.60002e-09	ukb-b-13344	|| id:ukb-b-13344	TRUE	reported	igd	2	1	TRUE	0.000528654	34.3526	NA	NA	0.00052867	64949	5.60843e-07	412181	TRUE	1.36578e-07
	rs188433347	G	T	G	T	3.63371	0.00264533	0.008704	0.00589013	FALSE	FALSE	FALSE	7zjeq2	72344503	0.521432	0.00412598	outcome	TRUE	reported	textfile	412181	61251	350930	0.655449	70011738	64949	18	2.99999e-08	ukb-b-13344	|| id:ukb-b-13344	TRUE	reported	igd	2	1	TRUE	0.000472982	30.7333	NA	NA	0.000472997	64949	9.97285e-07	412181	TRUE	8.84439e-07
	rs57042533	T	G	T	G	4.5911	0.000671303	0.005412	0.0346061	FALSE	FALSE	FALSE	7zjeq2	76750342	0.696258	0.00171962	outcome	TRUE	reported	textfile	412181	61251	350930	0.823545	76461386	64949	11	2.5e-08	ukb-b-13344	|| id:ukb-b-13344	TRUE	reported	igd	2	1	TRUE	0.000478276	31.0775	NA	NA	0.000478291	64949	3.69731e-07	412181	TRUE	4.72817e-07
	rs73118299	G	A	G	A	4.30532	0.000184032	0.007719	0.00317039	FALSE	FALSE	FALSE	7zjeq2	52636338	0.974272	0.00570627	outcome	TRUE	reported	textfile	412181	61251	350930	0.744377	52704034	64949	7	7.29995e-09	ukb-b-13344	|| id:ukb-b-13344	TRUE	reported	igd	2	1	TRUE	0.000514789	33.4512	NA	NA	0.000514804	64949	2.52346e-09	412181	TRUE	8.16921e-08
	rs77677063	T	C	T	C	3.53501	0.00136591	0.009871	0.0048096	FALSE	FALSE	FALSE	7zjeq2	50721934	0.766498	0.00459965	outcome	TRUE	reported	textfile	412181	61251	350930	0.632623	48248304	64949	18	2.30001e-08	ukb-b-13344	|| id:ukb-b-13344	TRUE	reported	igd	2	1	TRUE	0.000480519	31.2232	NA	NA	0.000480533	64949	2.13948e-07	412181	TRUE	3.70289e-07
	rs79519615	C	T	C	T	3.45156	0.00232794	0.009933	0.0100874	FALSE	FALSE	FALSE	7zjeq2	125405959	0.45887	0.00314285	outcome	TRUE	reported	textfile	412181	61251	350930	0.60022	127094528	64949	10	8.9e-09	ukb-b-13344	|| id:ukb-b-13344	TRUE	reported	igd	2	1	TRUE	0.000508881	33.0671	NA	NA	0.000508897	64949	1.3311e-06	412181	TRUE	3.95671e-07
	rs79840793	T	C	T	C	3.28994	0.00363562	0.011362	0.00319032	FALSE	FALSE	FALSE	7zjeq2	164426853	0.517066	0.0056116	outcome	TRUE	reported	textfile	412181	61251	350930	0.571396	165348005	64949	4	8.50002e-09	ukb-b-13344	|| id:ukb-b-13344	TRUE	reported	igd	2	1	TRUE	0.000510161	33.1504	NA	NA	0.000510177	64949	1.01835e-06	412181	TRUE	3.18768e-07
	rs9792217	T	C	T	C	2.93094	0.00173371	0.014049	0.0113122	FALSE	FALSE	FALSE	7zjeq2	42694533	0.559754	0.00297271	outcome	TRUE	reported	textfile	412181	61251	350930	0.502233	42549676	64949	8	5.39995e-09	ukb-b-13344	|| id:ukb-b-13344	TRUE	reported	igd	2	1	TRUE	0.000524087	34.0557	NA	NA	0.000524103	64949	8.25205e-07	412181	TRUE	1.90453e-07
ukb-b-13516	rs111714951	T	C	T	C	0.0126994	-0.000636741	0.015343	0.0315232	FALSE	FALSE	FALSE	7zjeq2	171425797	0.724655	0.00180767	outcome	TRUE	reported	textfile	412181	61251	350930	0.00223922	172282307	64949	2	1.40001e-08	ukb-b-13516	|| id:ukb-b-13516	TRUE	reported	igd	2	1	TRUE	0.000494977	32.1632	NA	NA	0.000494993	64949	3.01024e-07	412181	TRUE	2.73555e-07
	rs117206175	T	C	T	C	0.01459	-0.00251653	0.011875	0.0194484	FALSE	FALSE	FALSE	7zjeq2	133077487	0.272995	0.0022957	outcome	TRUE	reported	textfile	412181	61251	350930	0.0026175	134890991	64949	10	2.5e-08	ukb-b-13516	|| id:ukb-b-13516	TRUE	reported	igd	2	1	TRUE	0.000478142	31.0688	NA	NA	0.000478157	64949	2.91532e-06	412181	TRUE	1.78908e-06
	rs12162128	T	C	T	C	0.0145938	0.00450857	0.011436	0.015313	FALSE	FALSE	FALSE	7zjeq2	47297437	0.0771845	0.00255116	outcome	TRUE	reported	textfile	412181	61251	350930	0.00252765	45374803	64949	17	7.79992e-09	ukb-b-13516	|| id:ukb-b-13516	TRUE	reported	igd	2	1	TRUE	0.000512988	33.3342	NA	NA	0.000513004	64949	7.57728e-06	412181	TRUE	2.43115e-06
	rs138313407	A	G	A	G	0.0219445	-0.00960419	0.006767	0.00516241	FALSE	FALSE	FALSE	7zjeq2	103015224	0.0283165	0.00437972	outcome	TRUE	reported	textfile	412181	61251	350930	0.00347468	104774981	64949	10	2.69998e-10	ukb-b-13516	|| id:ukb-b-13516	TRUE	reported	igd	2	1	TRUE	0.000613737	39.8849	NA	NA	0.000613756	64949	1.16664e-05	412181	TRUE	4.18594e-07
	rs138462899	C	T	C	T	0.0155007	-0.00338547	0.011238	0.00586328	FALSE	FALSE	FALSE	7zjeq2	20605819	0.412286	0.00412925	outcome	TRUE	reported	textfile	412181	61251	350930	0.0028403	20605928	64949	5	4.79999e-08	ukb-b-13516	|| id:ukb-b-13516	TRUE	reported	igd	2	1	TRUE	0.000458356	29.7825	NA	NA	0.00045837	64949	1.63083e-06	412181	TRUE	1.84693e-06
	rs139110217	T	C	T	C	0.0207107	-0.000765901	0.008313	0.017156	FALSE	FALSE	FALSE	7zjeq2	56433334	0.751495	0.00241861	outcome	TRUE	reported	textfile	412181	61251	350930	0.0030442	56298132	64949	6	1e-11	ukb-b-13516	|| id:ukb-b-13516	TRUE	reported	igd	2	1	TRUE	0.000712133	46.2839	NA	NA	0.000712155	64949	2.43292e-07	412181	TRUE	5.44422e-10
	rs139841884	T	C	T	C	0.0174522	-0.00290095	0.008419	0.000618056	FALSE	FALSE	FALSE	7zjeq2	166648294	0.826816	0.0132593	outcome	TRUE	reported	textfile	412181	61251	350930	0.00300525	167061782	64949	6	6.4e-09	ukb-b-13516	|| id:ukb-b-13516	TRUE	reported	igd	2	1	TRUE	0.000518969	33.723	NA	NA	0.000518985	64949	1.16132e-07	412181	TRUE	1.05888e-07
	rs141181187	A	G	A	G	0.016407	0.000410826	0.010927	0.0075811	FALSE	FALSE	FALSE	7zjeq2	65731708	0.911709	0.00370503	outcome	TRUE	reported	textfile	412181	61251	350930	0.00281638	67491466	64949	10	5.69994e-09	ukb-b-13516	|| id:ukb-b-13516	TRUE	reported	igd	2	1	TRUE	0.000522248	33.9361	NA	NA	0.000522264	64949	2.98295e-08	412181	TRUE	7.73702e-08
	rs17052129	T	C	T	C	0.0126113	-0.000575815	0.014446	0.0509482	FALSE	FALSE	FALSE	7zjeq2	124598443	0.685787	0.00142324	outcome	TRUE	reported	textfile	412181	61251	350930	0.00227043	124919589	64949	6	2.80001e-08	ukb-b-13516	|| id:ukb-b-13516	TRUE	reported	igd	2	1	TRUE	0.000474815	30.8525	NA	NA	0.00047483	64949	3.97122e-07	412181	TRUE	5.35869e-07
	rs181511320	T	C	T	C	0.0198234	0.00100473	0.011804	0.00791779	FALSE	FALSE	FALSE	7zjeq2	46025401	0.776728	0.00354297	outcome	TRUE	reported	textfile	412181	61251	350930	0.00269246	46494604	64949	14	1.80011e-13	ukb-b-13516	|| id:ukb-b-13516	TRUE	reported	igd	2	1	TRUE	0.000833917	54.2056	NA	NA	0.000833943	64949	1.95109e-07	412181	TRUE	1.61121e-11
	rs187550776	A	C	A	C	0.0132533	-0.00151413	0.015073	0.00347938	FALSE	FALSE	FALSE	7zjeq2	3612751	0.78229	0.00547928	outcome	TRUE	reported	textfile	412181	61251	350930	0.00230029	3633981	64949	11	8.30004e-09	ukb-b-13516	|| id:ukb-b-13516	TRUE	reported	igd	2	1	TRUE	0.000510844	33.1948	NA	NA	0.00051086	64949	1.85265e-07	412181	TRUE	1.4992e-07
	rs72679605	C	A	C	A	0.0114863	-0.000339033	0.018814	0.0294125	FALSE	FALSE	FALSE	7zjeq2	113976709	0.857674	0.00189049	outcome	TRUE	reported	textfile	412181	61251	350930	0.00202861	114988938	64949	8	1.5e-08	ukb-b-13516	|| id:ukb-b-13516	TRUE	reported	igd	2	1	TRUE	0.000493374	32.059	NA	NA	0.000493389	64949	7.80278e-08	412181	TRUE	2.03558e-07
	rs72746231	A	G	A	G	0.00789528	0.00113314	0.041446	0.0324047	FALSE	FALSE	FALSE	7zjeq2	208768544	0.523459	0.00177602	outcome	TRUE	reported	textfile	412181	61251	350930	0.00134667	208941889	64949	1	4.60002e-09	ukb-b-13516	|| id:ukb-b-13516	TRUE	reported	igd	2	1	TRUE	0.000528945	34.3716	NA	NA	0.000528961	64949	9.87609e-07	412181	TRUE	1.85522e-07
	rs74969721	C	T	C	T	0.00377323	0.00105211	0.205563	0.210749	FALSE	FALSE	FALSE	7zjeq2	62175678	0.171873	0.000770097	outcome	TRUE	reported	textfile	412181	61251	350930	0.00066629	61471505	64949	5	1.5e-08	ukb-b-13516	|| id:ukb-b-13516	TRUE	reported	igd	2	1	TRUE	0.000493529	32.0691	NA	NA	0.000493545	64949	4.52839e-06	412181	TRUE	1.94554e-06
	rs77376701	A	C	A	C	0.00905668	0.0025409	0.028176	0.0123029	FALSE	FALSE	FALSE	7zjeq2	49702001	0.376096	0.00287071	outcome	TRUE	reported	textfile	412181	61251	350930	0.00161424	49741597	64949	7	2e-08	ukb-b-13516	|| id:ukb-b-13516	TRUE	reported	igd	2	1	TRUE	0.000484417	31.4766	NA	NA	0.000484431	64949	1.90068e-06	412181	TRUE	1.0204e-06
	rs79387749	G	A	G	A	0.0180434	-0.000122609	0.010003	0.00917397	FALSE	FALSE	FALSE	7zjeq2	76057457	0.971059	0.00337947	outcome	TRUE	reported	textfile	412181	61251	350930	0.00299065	77817215	64949	10	1.6e-09	ukb-b-13516	|| id:ukb-b-13516	TRUE	reported	igd	2	1	TRUE	0.000560131	36.3992	NA	NA	0.000560148	64949	3.19346e-09	412181	TRUE	2.22306e-08
ukb-b-14179	rs11090045	A	G	A	G	-0.0106761	0.000679359	0.307145	0.345323	FALSE	FALSE	FALSE	7zjeq2	41357599	0.304278	0.000661304	outcome	TRUE	reported	textfile	412181	61251	350930	0.00160657	41753603	460006	22	2.99985e-11	ukb-b-14179	|| id:ukb-b-14179	TRUE	reported	igd	2	1	TRUE	9.59888e-05	44.1595	NA	NA	9.59893e-05	460006	2.56041e-06	412181	TRUE	0.000132302
	rs11743441	T	G	T	G	-0.00884199	8.07271e-05	0.574343	0.579582	FALSE	FALSE	FALSE	7zjeq2	88769820	0.899016	0.000636122	outcome	TRUE	reported	textfile	412181	61251	350930	0.00148593	88065637	460006	5	2.69998e-09	ukb-b-14179	|| id:ukb-b-14179	TRUE	reported	igd	2	1	TRUE	7.69673e-05	35.408	NA	NA	7.69677e-05	460006	3.90726e-08	412181	TRUE	6.37679e-05
	rs12634740	G	T	G	T	-0.010087	0.000761321	0.252078	0.303724	FALSE	FALSE	FALSE	7zjeq2	175953662	0.264842	0.000682787	outcome	TRUE	reported	textfile	412181	61251	350930	0.00169718	175671450	460006	3	2.80001e-09	ukb-b-14179	|| id:ukb-b-14179	TRUE	reported	igd	2	1	TRUE	7.67841e-05	35.3237	NA	NA	7.67844e-05	460006	3.01632e-06	412181	TRUE	0.0010531
	rs136548	T	C	T	C	0.00953241	9.68042e-05	0.376668	0.464341	FALSE	FALSE	FALSE	7zjeq2	26857390	0.877767	0.000629416	outcome	TRUE	reported	textfile	412181	61251	350930	0.00151227	27253353	460006	22	2.90001e-10	ukb-b-14179	|| id:ukb-b-14179	TRUE	reported	igd	2	1	TRUE	8.63666e-05	39.7324	NA	NA	8.6367e-05	460006	5.73888e-08	412181	TRUE	2.42708e-05
	rs139237013	A	G	A	G	0.0188989	-0.00175294	0.057668	0.0427759	FALSE	FALSE	FALSE	7zjeq2	56435556	0.259031	0.00155308	outcome	TRUE	reported	textfile	412181	61251	350930	0.00314007	56662691	460006	2	1.79999e-09	ukb-b-14179	|| id:ukb-b-14179	TRUE	reported	igd	2	1	TRUE	7.87402e-05	36.2237	NA	NA	7.87406e-05	460006	3.09072e-06	412181	TRUE	0.000907505
	rs17270057	C	T	C	T	0.0126533	0.00160443	0.113347	0.0633823	FALSE	FALSE	FALSE	7zjeq2	42166375	0.213301	0.00128917	outcome	TRUE	reported	textfile	412181	61251	350930	0.00230897	42670527	460006	19	4.30002e-08	ukb-b-14179	|| id:ukb-b-14179	TRUE	reported	igd	2	1	TRUE	6.52799e-05	30.031	NA	NA	6.52801e-05	460006	3.7578e-06	412181	TRUE	0.00419153
	rs1958801	G	A	G	A	-0.00894391	-0.00073017	0.287998	0.225313	FALSE	FALSE	FALSE	7zjeq2	98405773	0.331367	0.000751695	outcome	TRUE	reported	textfile	412181	61251	350930	0.00161749	98872110	460006	14	3.2e-08	ukb-b-14179	|| id:ukb-b-14179	TRUE	reported	igd	2	1	TRUE	6.64629e-05	30.5752	NA	NA	6.64632e-05	460006	2.28917e-06	412181	TRUE	0.00196314
	rs2222760	A	G	A	G	-0.00909294	-0.000229661	0.28089	0.230703	FALSE	FALSE	FALSE	7zjeq2	150488599	0.758131	0.000745806	outcome	TRUE	reported	textfile	412181	61251	350930	0.00163727	151345113	460006	2	2.80001e-08	ukb-b-14179	|| id:ukb-b-14179	TRUE	reported	igd	2	1	TRUE	6.70464e-05	30.8437	NA	NA	6.70467e-05	460006	2.30058e-07	412181	TRUE	0.000325382
	rs2678900	G	T	G	T	0.0100844	0.00134349	0.427924	0.401418	FALSE	FALSE	FALSE	7zjeq2	57950548	0.0356156	0.000639365	outcome	TRUE	reported	textfile	412181	61251	350930	0.00148119	58177683	460006	2	9.8992e-12	ukb-b-14179	|| id:ukb-b-14179	TRUE	reported	igd	2	1	TRUE	0.000100756	46.3529	NA	NA	0.000100757	460006	1.07122e-05	412181	TRUE	0.00160915
	rs2726033	G	A	G	A	-0.00948966	0.0022171	0.422384	0.499831	FALSE	FALSE	FALSE	7zjeq2	28326718	0.000430477	0.00062974	outcome	TRUE	reported	textfile	412181	61251	350930	0.0014804	28338039	460006	16	1.5e-10	ukb-b-14179	|| id:ukb-b-14179	TRUE	reported	igd	2	1	TRUE	8.93184e-05	41.0905	NA	NA	8.93188e-05	460006	3.00711e-05	412181	TRUE	0.0643436
	rs276453	C	A	C	A	-0.014237	-3.37622e-05	0.488356	0.540667	FALSE	FALSE	FALSE	7zjeq2	15573755	0.957199	0.000629081	outcome	TRUE	reported	textfile	412181	61251	350930	0.00146723	15573753	460006	9	2.90001e-22	ukb-b-14179	|| id:ukb-b-14179	TRUE	reported	igd	2	1	TRUE	0.000204639	94.154	NA	NA	0.00020464	460006	6.98815e-09	412181	TRUE	3.32734e-11
	rs2926119	A	C	A	C	0.00811121	0.000923388	0.569417	0.532218	FALSE	FALSE	FALSE	7zjeq2	64259275	0.142037	0.000628905	outcome	TRUE	reported	textfile	412181	61251	350930	0.00148179	64293179	460006	16	4.39997e-08	ukb-b-14179	|| id:ukb-b-14179	TRUE	reported	igd	2	1	TRUE	6.51338e-05	29.9637	NA	NA	6.5134e-05	460006	5.2301e-06	412181	TRUE	0.00700306
	rs3105056	C	T	C	T	-0.0116241	0.00168735	0.732738	0.766762	FALSE	FALSE	FALSE	7zjeq2	55372017	0.0228823	0.000741564	outcome	TRUE	reported	textfile	412181	61251	350930	0.00164854	55946152	460006	13	1.80011e-12	ukb-b-14179	|| id:ukb-b-14179	TRUE	reported	igd	2	1	TRUE	0.000108071	49.7185	NA	NA	0.000108071	460006	1.25609e-05	412181	TRUE	0.00139961
	rs35797675	G	T	G	T	-0.0108498	0.00119776	0.215928	0.190934	FALSE	FALSE	FALSE	7zjeq2	73463714	0.134702	0.000800741	outcome	TRUE	reported	textfile	412181	61251	350930	0.0017934	72878044	460006	7	1.40001e-09	ukb-b-14179	|| id:ukb-b-14179	TRUE	reported	igd	2	1	TRUE	7.95593e-05	36.6005	NA	NA	7.95597e-05	460006	5.42834e-06	412181	TRUE	0.00212217
	rs3909726	A	G	A	G	0.0139533	-0.00116249	0.836382	0.843463	FALSE	FALSE	FALSE	7zjeq2	126717496	0.176993	0.000861056	outcome	TRUE	reported	textfile	412181	61251	350930	0.00197893	126587391	460006	11	1.80011e-12	ukb-b-14179	|| id:ukb-b-14179	TRUE	reported	igd	2	1	TRUE	0.000108064	49.7154	NA	NA	0.000108065	460006	4.42209e-06	412181	TRUE	0.000110373
	rs3964074	C	T	C	T	-0.00814112	-0.00138114	0.547043	0.562422	FALSE	FALSE	FALSE	7zjeq2	74133092	0.0288795	0.000632064	outcome	TRUE	reported	textfile	412181	61251	350930	0.00147218	74166991	460006	16	3.2e-08	ukb-b-14179	|| id:ukb-b-14179	TRUE	reported	igd	2	1	TRUE	6.64744e-05	30.5805	NA	NA	6.64746e-05	460006	1.15841e-05	412181	TRUE	0.026787
	rs4272399	A	C	A	C	-0.00924231	-0.000638202	0.321491	0.36239	FALSE	FALSE	FALSE	7zjeq2	4978769	0.327984	0.000652436	outcome	TRUE	reported	textfile	412181	61251	350930	0.00157567	4836291	460006	8	4.49997e-09	ukb-b-14179	|| id:ukb-b-14179	TRUE	reported	igd	2	1	TRUE	7.47885e-05	34.4056	NA	NA	7.47888e-05	460006	2.32142e-06	412181	TRUE	0.000894164
	rs55813438	A	G	A	G	-0.0114181	0.000843719	0.763165	0.783336	FALSE	FALSE	FALSE	7zjeq2	5644998	0.268126	0.0007619	outcome	TRUE	reported	textfile	412181	61251	350930	0.0017352	5694999	460006	16	4.70002e-11	ukb-b-14179	|| id:ukb-b-14179	TRUE	reported	igd	2	1	TRUE	9.41205e-05	43.2999	NA	NA	9.41209e-05	460006	2.97518e-06	412181	TRUE	0.000199781
	rs56394517	G	A	G	A	-0.0137749	0.000191494	0.09584	0.0902524	FALSE	FALSE	FALSE	7zjeq2	243419451	0.860882	0.00109268	outcome	TRUE	reported	textfile	412181	61251	350930	0.00249124	243582753	460006	1	3.2e-08	ukb-b-14179	|| id:ukb-b-14179	TRUE	reported	igd	2	1	TRUE	6.64589e-05	30.5734	NA	NA	6.64592e-05	460006	7.45141e-08	412181	TRUE	0.000238966
	rs62106258	C	T	C	T	0.0216304	0.000376764	0.048562	0.0198629	FALSE	FALSE	FALSE	7zjeq2	417167	0.867315	0.00225512	outcome	TRUE	reported	textfile	412181	61251	350930	0.00340154	417167	460006	2	2e-10	ukb-b-14179	|| id:ukb-b-14179	TRUE	reported	igd	2	1	TRUE	8.78974e-05	40.4367	NA	NA	8.78978e-05	460006	6.77195e-08	412181	TRUE	2.13699e-05
	rs62398404	T	C	T	C	0.0129151	-0.00147109	0.127211	0.134673	FALSE	FALSE	FALSE	7zjeq2	37701840	0.108619	0.000916888	outcome	TRUE	reported	textfile	412181	61251	350930	0.00219431	37669616	460006	6	4e-09	ukb-b-14179	|| id:ukb-b-14179	TRUE	reported	igd	2	1	TRUE	7.53015e-05	34.6416	NA	NA	7.53018e-05	460006	6.24536e-06	412181	TRUE	0.00396579
	rs660880	A	G	A	G	-0.00903233	-0.000492071	0.51281	0.492823	FALSE	FALSE	FALSE	7zjeq2	6806918	0.432144	0.00062642	outcome	TRUE	reported	textfile	412181	61251	350930	0.001464	6866978	460006	1	6.80002e-10	ukb-b-14179	|| id:ukb-b-14179	TRUE	reported	igd	2	1	TRUE	8.27405e-05	38.0641	NA	NA	8.27408e-05	460006	1.49706e-06	412181	TRUE	0.000241842
	rs673696	T	C	T	C	0.0158208	0.00097944	0.080995	0.0820762	FALSE	FALSE	FALSE	7zjeq2	31075715	0.392518	0.00114546	outcome	TRUE	reported	textfile	412181	61251	350930	0.00268204	31097262	460006	11	3.69999e-09	ukb-b-14179	|| id:ukb-b-14179	TRUE	reported	igd	2	1	TRUE	7.56363e-05	34.7956	NA	NA	7.56366e-05	460006	1.77382e-06	412181	TRUE	0.000594578
	rs6829572	A	G	A	G	0.008401	-0.0016924	0.456717	0.364473	FALSE	FALSE	FALSE	7zjeq2	93063004	0.00953279	0.000652848	outcome	TRUE	reported	textfile	412181	61251	350930	0.00147406	93984155	460006	4	1.2e-08	ukb-b-14179	|| id:ukb-b-14179	TRUE	reported	igd	2	1	TRUE	7.06053e-05	32.481	NA	NA	7.06056e-05	460006	1.63038e-05	412181	TRUE	0.0418279
	rs7447465	C	T	C	T	0.00958232	0.00063226	0.619449	0.662457	FALSE	FALSE	FALSE	7zjeq2	165139356	0.340651	0.000663526	outcome	TRUE	reported	textfile	412181	61251	350930	0.0015062	164566362	460006	5	2e-10	ukb-b-14179	|| id:ukb-b-14179	TRUE	reported	igd	2	1	TRUE	8.79781e-05	40.4738	NA	NA	8.79784e-05	460006	2.20287e-06	412181	TRUE	0.000231958
	rs838133	G	A	G	A	0.0100183	-0.000352257	0.54936	0.620434	FALSE	FALSE	FALSE	7zjeq2	48756272	0.58788	0.000650029	outcome	TRUE	reported	textfile	412181	61251	350930	0.00151325	49259529	460006	19	3.59998e-11	ukb-b-14179	|| id:ukb-b-14179	TRUE	reported	igd	2	1	TRUE	9.52712e-05	43.8293	NA	NA	9.52717e-05	460006	7.12472e-07	412181	TRUE	3.21702e-05
ukb-b-1489	rs1073242	A	G	A	G	0.015728	0.00058441	0.553825	0.550881	FALSE	FALSE	FALSE	7zjeq2	58141085	0.357536	0.000635179	outcome	TRUE	reported	textfile	412181	61251	350930	0.00229156	58715219	451486	13	6.70039e-12	ukb-b-1489	|| id:ukb-b-1489	TRUE	reported	igd	2	1	TRUE	0.000104327	47.1067	NA	NA	0.000104327	451486	2.05379e-06	412181	TRUE	4.57864e-05
	rs10896050	T	G	T	G	-0.0184695	0.000389076	0.193171	0.145757	FALSE	FALSE	FALSE	7zjeq2	65810045	0.661624	0.000888967	outcome	TRUE	reported	textfile	412181	61251	350930	0.00283438	65577516	451486	11	7.19946e-11	ukb-b-1489	|| id:ukb-b-1489	TRUE	reported	igd	2	1	TRUE	9.40392e-05	42.4612	NA	NA	9.40396e-05	451486	4.64742e-07	412181	TRUE	2.85054e-05
	rs10938397	G	A	G	A	-0.0127071	-0.000662763	0.434462	0.473196	FALSE	FALSE	FALSE	7zjeq2	45180510	0.291774	0.000628666	outcome	TRUE	reported	textfile	412181	61251	350930	0.00225751	45182527	451486	4	1.79999e-08	ukb-b-1489	|| id:ukb-b-1489	TRUE	reported	igd	2	1	TRUE	7.01712e-05	31.6834	NA	NA	7.01715e-05	451486	2.69643e-06	412181	TRUE	0.0017704
	rs113367286	T	C	T	C	0.0151797	-0.000313774	0.278467	0.298281	FALSE	FALSE	FALSE	7zjeq2	140444614	0.647135	0.000685477	outcome	TRUE	reported	textfile	412181	61251	350930	0.00249985	140144414	451486	7	1.29999e-09	ukb-b-1489	|| id:ukb-b-1489	TRUE	reported	igd	2	1	TRUE	8.16618e-05	36.872	NA	NA	8.16621e-05	451486	5.08349e-07	412181	TRUE	0.000111607
	rs11620149	C	T	C	T	-0.0176745	0.000712027	0.143308	0.101377	FALSE	FALSE	FALSE	7zjeq2	89163828	0.497236	0.00104888	outcome	TRUE	reported	textfile	412181	61251	350930	0.0032085	89816082	451486	13	3.59998e-08	ukb-b-1489	|| id:ukb-b-1489	TRUE	reported	igd	2	1	TRUE	6.72073e-05	30.3451	NA	NA	6.72076e-05	451486	1.11803e-06	412181	TRUE	0.000917505
	rs12296440	A	G	A	G	0.0187942	-0.000389496	0.169681	0.22266	FALSE	FALSE	FALSE	7zjeq2	49533365	0.605077	0.000753212	outcome	TRUE	reported	textfile	412181	61251	350930	0.00297985	49927148	451486	12	2.80001e-10	ukb-b-1489	|| id:ukb-b-1489	TRUE	reported	igd	2	1	TRUE	8.81001e-05	39.7793	NA	NA	8.81005e-05	451486	6.48762e-07	412181	TRUE	6.80003e-05
	rs12447542	A	G	A	G	0.0197476	0.000509135	0.12558	0.13878	FALSE	FALSE	FALSE	7zjeq2	7694178	0.575052	0.000908152	outcome	TRUE	reported	textfile	412181	61251	350930	0.00340698	7744180	451486	16	6.80002e-09	ukb-b-1489	|| id:ukb-b-1489	TRUE	reported	igd	2	1	TRUE	7.44068e-05	33.596	NA	NA	7.44072e-05	451486	7.6254e-07	412181	TRUE	0.000319689
	rs12672200	A	G	A	G	-0.0137634	0.000547572	0.325794	0.355662	FALSE	FALSE	FALSE	7zjeq2	115821382	0.404473	0.000656829	outcome	TRUE	reported	textfile	412181	61251	350930	0.00239456	115461436	451486	7	8.99995e-09	ukb-b-1489	|| id:ukb-b-1489	TRUE	reported	igd	2	1	TRUE	7.31685e-05	33.0368	NA	NA	7.31688e-05	451486	1.68613e-06	412181	TRUE	0.000757346
	rs1291145	C	T	C	T	-0.0202495	-0.0012833	0.685848	0.589366	FALSE	FALSE	FALSE	7zjeq2	36900072	0.0444232	0.000638433	outcome	TRUE	reported	textfile	412181	61251	350930	0.00241026	35528475	451486	20	4.40048e-17	ukb-b-1489	|| id:ukb-b-1489	TRUE	reported	igd	2	1	TRUE	0.000156311	70.5828	NA	NA	0.000156311	451486	9.80247e-06	412181	TRUE	1.35864e-05
	rs1434511	T	C	T	C	0.0129646	-0.000382595	0.455286	0.524812	FALSE	FALSE	FALSE	7zjeq2	47303064	0.542448	0.000628116	outcome	TRUE	reported	textfile	412181	61251	350930	0.00225868	44829435	451486	18	9.49992e-09	ukb-b-1489	|| id:ukb-b-1489	TRUE	reported	igd	2	1	TRUE	7.29681e-05	32.9463	NA	NA	7.29684e-05	451486	9.00145e-07	412181	TRUE	0.000423741
	rs1514755	G	A	G	A	0.0163749	-0.000547644	0.239596	0.292384	FALSE	FALSE	FALSE	7zjeq2	165443125	0.427413	0.000690053	outcome	TRUE	reported	textfile	412181	61251	350930	0.00261651	166299635	451486	2	3.89996e-10	ukb-b-1489	|| id:ukb-b-1489	TRUE	reported	igd	2	1	TRUE	8.67422e-05	39.1661	NA	NA	8.67426e-05	451486	1.52808e-06	412181	TRUE	0.000177157
	rs17032500	G	T	G	T	-0.0196268	-0.00233725	0.132435	0.0808683	FALSE	FALSE	FALSE	7zjeq2	44666154	0.043408	0.00115719	outcome	TRUE	reported	textfile	412181	61251	350930	0.00334616	44893293	451486	2	4.49997e-09	ukb-b-1489	|| id:ukb-b-1489	TRUE	reported	igd	2	1	TRUE	7.61953e-05	34.4036	NA	NA	7.61956e-05	451486	9.89717e-06	412181	TRUE	0.00955137
	rs17115145	T	C	T	C	-0.0128806	4.38177e-05	0.401282	0.401691	FALSE	FALSE	FALSE	7zjeq2	29653203	0.945363	0.000639384	outcome	TRUE	reported	textfile	412181	61251	350930	0.00228956	30122409	451486	14	1.79999e-08	ukb-b-1489	|| id:ukb-b-1489	TRUE	reported	igd	2	1	TRUE	7.0096e-05	31.6495	NA	NA	7.00963e-05	451486	1.13944e-08	412181	TRUE	0.000124614
	rs1783826	G	T	G	T	-0.0130991	0.000800564	0.541304	0.595469	FALSE	FALSE	FALSE	7zjeq2	57635491	0.211389	0.000640578	outcome	TRUE	reported	textfile	412181	61251	350930	0.00223832	57402964	451486	11	4.90004e-09	ukb-b-1489	|| id:ukb-b-1489	TRUE	reported	igd	2	1	TRUE	7.5851e-05	34.2481	NA	NA	7.58513e-05	451486	3.78931e-06	412181	TRUE	0.00169395
	rs1806771	G	T	G	T	-0.0221467	0.000244334	0.087876	0.0787026	FALSE	FALSE	FALSE	7zjeq2	61922628	0.835087	0.00117366	outcome	TRUE	reported	textfile	412181	61251	350930	0.004035	63682387	451486	10	4.09996e-08	ukb-b-1489	|| id:ukb-b-1489	TRUE	reported	igd	2	1	TRUE	6.67203e-05	30.1251	NA	NA	6.67206e-05	451486	1.05147e-07	412181	TRUE	0.000271418
	rs1931805	C	T	C	T	0.0126363	-0.0004669	0.500062	0.444851	FALSE	FALSE	FALSE	7zjeq2	61920958	0.459381	0.000631059	outcome	TRUE	reported	textfile	412181	61251	350930	0.00223591	62630863	451486	6	1.6e-08	ukb-b-1489	|| id:ukb-b-1489	TRUE	reported	igd	2	1	TRUE	7.07386e-05	31.9396	NA	NA	7.07389e-05	451486	1.32807e-06	412181	TRUE	0.000753726
	rs2339928	A	G	A	G	0.0148578	0.0013987	0.704069	0.757524	FALSE	FALSE	FALSE	7zjeq2	23826583	0.0556891	0.000730983	outcome	TRUE	reported	textfile	412181	61251	350930	0.00244494	24049453	451486	2	1.2e-09	ukb-b-1489	|| id:ukb-b-1489	TRUE	reported	igd	2	1	TRUE	8.17886e-05	36.9293	NA	NA	8.1789e-05	451486	8.8827e-06	412181	TRUE	0.00488343
	rs2352974	T	C	T	C	-0.0144972	0.00185728	0.48979	0.35148	FALSE	FALSE	FALSE	7zjeq2	49853180	0.00481693	0.000658836	outcome	TRUE	reported	textfile	412181	61251	350930	0.0022428	49890613	451486	3	1e-10	ukb-b-1489	|| id:ukb-b-1489	TRUE	reported	igd	2	1	TRUE	9.25343e-05	41.7816	NA	NA	9.25347e-05	451486	1.92799e-05	412181	TRUE	0.0152173
	rs2802525	G	A	G	A	0.0160697	-0.00104588	0.815067	0.757126	FALSE	FALSE	FALSE	7zjeq2	98084254	0.15276	0.00073146	outcome	TRUE	reported	textfile	412181	61251	350930	0.0028781	98549810	451486	1	2.39999e-08	ukb-b-1489	|| id:ukb-b-1489	TRUE	reported	igd	2	1	TRUE	6.90446e-05	31.1747	NA	NA	6.90449e-05	451486	4.96015e-06	412181	TRUE	0.00475249
	rs2854175	A	C	A	C	0.0169937	-0.00145746	0.257474	0.223252	FALSE	FALSE	FALSE	7zjeq2	63921109	0.0533617	0.000754385	outcome	TRUE	reported	textfile	412181	61251	350930	0.00256857	61998469	451486	17	3.69999e-11	ukb-b-1489	|| id:ukb-b-1489	TRUE	reported	igd	2	1	TRUE	9.69408e-05	43.7715	NA	NA	9.69412e-05	451486	9.0556e-06	412181	TRUE	0.00150559
	rs28569885	G	A	G	A	-0.0156361	0.00155718	0.795903	0.808364	FALSE	FALSE	FALSE	7zjeq2	123412630	0.0515442	0.000799818	outcome	TRUE	reported	textfile	412181	61251	350930	0.00277737	123897177	451486	12	1.79999e-08	ukb-b-1489	|| id:ukb-b-1489	TRUE	reported	igd	2	1	TRUE	7.01964e-05	31.6948	NA	NA	7.01967e-05	451486	9.19614e-06	412181	TRUE	0.0130815
	rs2960578	G	T	G	T	0.0170282	-0.000234715	0.496281	0.508148	FALSE	FALSE	FALSE	7zjeq2	23563775	0.708293	0.000627331	outcome	TRUE	reported	textfile	412181	61251	350930	0.00223594	21143739	451486	18	2.60016e-14	ukb-b-1489	|| id:ukb-b-1489	TRUE	reported	igd	2	1	TRUE	0.000128445	57.9983	NA	NA	0.000128446	451486	3.39627e-07	412181	TRUE	6.02233e-07
	rs34198643	T	C	T	C	-0.0167006	-0.000180767	0.224165	0.159767	FALSE	FALSE	FALSE	7zjeq2	2164173	0.83252	0.000854811	outcome	TRUE	reported	textfile	412181	61251	350930	0.00267855	2203808	451486	7	4.49997e-10	ukb-b-1489	|| id:ukb-b-1489	TRUE	reported	igd	2	1	TRUE	8.6096e-05	38.8743	NA	NA	8.60964e-05	451486	1.08496e-07	412181	TRUE	3.26261e-05
	rs34811474	A	G	A	G	0.0146854	-0.0013921	0.230824	0.229378	FALSE	FALSE	FALSE	7zjeq2	25407216	0.0626845	0.000747865	outcome	TRUE	reported	textfile	412181	61251	350930	0.00265132	25408838	451486	4	2.99999e-08	ukb-b-1489	|| id:ukb-b-1489	TRUE	reported	igd	2	1	TRUE	6.79475e-05	30.6793	NA	NA	6.79478e-05	451486	8.4063e-06	412181	TRUE	0.0131183
	rs35270670	G	A	G	A	0.0163794	-0.000571532	0.217962	0.221883	FALSE	FALSE	FALSE	7zjeq2	82813128	0.449501	0.000755748	outcome	TRUE	reported	textfile	412181	61251	350930	0.00270974	83481880	451486	15	1.5e-09	ukb-b-1489	|| id:ukb-b-1489	TRUE	reported	igd	2	1	TRUE	8.0921e-05	36.5375	NA	NA	8.09214e-05	451486	1.38752e-06	412181	TRUE	0.00028455
	rs3911016	G	T	G	T	0.0213573	0.00106816	0.120938	0.159541	FALSE	FALSE	FALSE	7zjeq2	85414085	0.214111	0.000859794	outcome	TRUE	reported	textfile	412181	61251	350930	0.0034399	88029000	451486	9	5.30005e-10	ukb-b-1489	|| id:ukb-b-1489	TRUE	reported	igd	2	1	TRUE	8.53728e-05	38.5478	NA	NA	8.53732e-05	451486	3.74452e-06	412181	TRUE	0.000696764
	rs4296548	G	T	G	T	0.0130245	-3.52055e-05	0.609594	0.524527	FALSE	FALSE	FALSE	7zjeq2	36874323	0.955343	0.000628685	outcome	TRUE	reported	textfile	412181	61251	350930	0.00228781	36915814	451486	3	1.2e-08	ukb-b-1489	|| id:ukb-b-1489	TRUE	reported	igd	2	1	TRUE	7.17805e-05	32.4101	NA	NA	7.17809e-05	451486	7.60797e-09	412181	TRUE	9.92774e-05
	rs4503172	T	C	T	C	0.0129596	0.000431064	0.608301	0.609608	FALSE	FALSE	FALSE	7zjeq2	121878562	0.503149	0.000643819	outcome	TRUE	reported	textfile	412181	61251	350930	0.002293	124640841	451486	9	1.6e-08	ukb-b-1489	|| id:ukb-b-1489	TRUE	reported	igd	2	1	TRUE	7.07457e-05	31.9428	NA	NA	7.0746e-05	451486	1.0876e-06	412181	TRUE	0.000625532
	rs4692708	C	A	C	A	0.0147298	0.00022014	0.252659	0.185127	FALSE	FALSE	FALSE	7zjeq2	169307391	0.785359	0.00080832	outcome	TRUE	reported	textfile	412181	61251	350930	0.00258904	170228542	451486	4	1.29999e-08	ukb-b-1489	|| id:ukb-b-1489	TRUE	reported	igd	2	1	TRUE	7.16871e-05	32.3679	NA	NA	7.16874e-05	451486	1.79947e-07	412181	TRUE	0.000188936
	rs4860341	C	T	C	T	0.0243652	0.000212888	0.928742	0.912856	FALSE	FALSE	FALSE	7zjeq2	60385388	0.848013	0.00111079	outcome	TRUE	reported	textfile	412181	61251	350930	0.00435152	61251106	451486	4	2.19999e-08	ukb-b-1489	|| id:ukb-b-1489	TRUE	reported	igd	2	1	TRUE	6.94358e-05	31.3513	NA	NA	6.94361e-05	451486	8.91154e-08	412181	TRUE	0.00019186
	rs504675	T	C	T	C	0.0274418	0.000894836	0.352634	0.420318	FALSE	FALSE	FALSE	7zjeq2	44927550	0.159328	0.000635837	outcome	TRUE	reported	textfile	412181	61251	350930	0.00234182	45154689	451486	2	1e-31	ukb-b-1489	|| id:ukb-b-1489	TRUE	reported	igd	2	1	TRUE	0.000304048	137.314	NA	NA	0.000304049	451486	4.80515e-06	412181	TRUE	1.46994e-12
	rs524468	G	A	G	A	-0.0142421	-0.000245919	0.260633	0.323421	FALSE	FALSE	FALSE	7zjeq2	262620	0.714179	0.000671452	outcome	TRUE	reported	textfile	412181	61251	350930	0.00255161	371786	451486	12	2.39999e-08	ukb-b-1489	|| id:ukb-b-1489	TRUE	reported	igd	2	1	TRUE	6.89994e-05	31.1543	NA	NA	6.89997e-05	451486	3.25438e-07	412181	TRUE	0.0003293
	rs531358	T	C	T	C	0.0131666	-0.00018814	0.649768	0.669997	FALSE	FALSE	FALSE	7zjeq2	93210454	0.777795	0.000666703	outcome	TRUE	reported	textfile	412181	61251	350930	0.00233731	93676011	451486	1	1.79999e-08	ukb-b-1489	|| id:ukb-b-1489	TRUE	reported	igd	2	1	TRUE	7.02813e-05	31.7331	NA	NA	7.02816e-05	451486	1.93202e-07	412181	TRUE	0.000226453
	rs6126641	A	G	A	G	0.013226	-0.00203078	0.336196	0.37462	FALSE	FALSE	FALSE	7zjeq2	52680013	0.00174181	0.000648594	outcome	TRUE	reported	textfile	412181	61251	350930	0.00239492	51296552	451486	20	3.29997e-08	ukb-b-1489	|| id:ukb-b-1489	TRUE	reported	igd	2	1	TRUE	6.75463e-05	30.4981	NA	NA	6.75466e-05	451486	2.37839e-05	412181	TRUE	0.120835
	rs61734410	T	C	T	C	0.016654	-0.000108492	0.255213	0.32848	FALSE	FALSE	FALSE	7zjeq2	1202369	0.871682	0.000671685	outcome	TRUE	reported	textfile	412181	61251	350930	0.00262279	1252369	451486	16	2.19999e-10	ukb-b-1489	|| id:ukb-b-1489	TRUE	reported	igd	2	1	TRUE	8.9295e-05	40.3189	NA	NA	8.92954e-05	451486	6.32963e-08	412181	TRUE	1.95715e-05
	rs62034322	A	G	A	G	-0.0139355	0.00143574	0.379848	0.458352	FALSE	FALSE	FALSE	7zjeq2	28524513	0.022597	0.000629659	outcome	TRUE	reported	textfile	412181	61251	350930	0.00229986	28535834	451486	16	1.40001e-09	ukb-b-1489	|| id:ukb-b-1489	TRUE	reported	igd	2	1	TRUE	8.13135e-05	36.7147	NA	NA	8.13139e-05	451486	1.26139e-05	412181	TRUE	0.0111725
	rs62236533	A	G	A	G	0.0247617	-0.000111375	0.108791	0.0524207	FALSE	FALSE	FALSE	7zjeq2	41596165	0.937149	0.00141243	outcome	TRUE	reported	textfile	412181	61251	350930	0.00364674	41992169	451486	22	1.10002e-11	ukb-b-1489	|| id:ukb-b-1489	TRUE	reported	igd	2	1	TRUE	0.000102109	46.1051	NA	NA	0.000102109	451486	1.50854e-08	412181	TRUE	3.59193e-06
	rs6685323	T	C	T	C	-0.0131886	0.000497407	0.309293	0.357996	FALSE	FALSE	FALSE	7zjeq2	154323116	0.446335	0.000653159	outcome	TRUE	reported	textfile	412181	61251	350930	0.00241592	154295592	451486	1	4.79999e-08	ukb-b-1489	|| id:ukb-b-1489	TRUE	reported	igd	2	1	TRUE	6.60023e-05	29.801	NA	NA	6.60026e-05	451486	1.40702e-06	412181	TRUE	0.00127917
	rs67238148	T	G	T	G	0.0165432	-0.00104079	0.217471	0.205736	FALSE	FALSE	FALSE	7zjeq2	7924933	0.179989	0.00077625	outcome	TRUE	reported	textfile	412181	61251	350930	0.00271432	7946480	451486	11	1.09999e-09	ukb-b-1489	|| id:ukb-b-1489	TRUE	reported	igd	2	1	TRUE	8.22691e-05	37.1463	NA	NA	8.22695e-05	451486	4.36149e-06	412181	TRUE	0.0011912
	rs6774906	C	A	C	A	0.0316294	0.000174067	0.040653	0.0414306	FALSE	FALSE	FALSE	7zjeq2	195082781	0.911985	0.00157476	outcome	TRUE	reported	textfile	412181	61251	350930	0.00567262	194803510	451486	3	2.5e-08	ukb-b-1489	|| id:ukb-b-1489	TRUE	reported	igd	2	1	TRUE	6.88558e-05	31.0894	NA	NA	6.88561e-05	451486	2.96427e-08	412181	TRUE	0.000161971
	rs6873324	C	A	C	A	-0.0124766	-3.65012e-05	0.425802	0.391931	FALSE	FALSE	FALSE	7zjeq2	154217728	0.954822	0.000644306	outcome	TRUE	reported	textfile	412181	61251	350930	0.00227073	153597288	451486	5	3.89996e-08	ukb-b-1489	|| id:ukb-b-1489	TRUE	reported	igd	2	1	TRUE	6.68634e-05	30.1898	NA	NA	6.68637e-05	451486	7.78653e-09	412181	TRUE	0.000173496
	rs7012814	A	G	A	G	-0.0185161	0.000848279	0.473966	0.509357	FALSE	FALSE	FALSE	7zjeq2	9315848	0.177489	0.000629041	outcome	TRUE	reported	textfile	412181	61251	350930	0.00225388	9173358	451486	8	2.09991e-16	ukb-b-1489	|| id:ukb-b-1489	TRUE	reported	igd	2	1	TRUE	0.000149461	67.4894	NA	NA	0.000149462	451486	4.41196e-06	412181	TRUE	2.59966e-06
	rs71386942	A	C	A	C	0.0144554	0.00120607	0.268947	0.230788	FALSE	FALSE	FALSE	7zjeq2	71958918	0.10583	0.000745769	outcome	TRUE	reported	textfile	412181	61251	350930	0.00252205	71992817	451486	16	9.90011e-09	ukb-b-1489	|| id:ukb-b-1489	TRUE	reported	igd	2	1	TRUE	7.27574e-05	32.8512	NA	NA	7.27577e-05	451486	6.34524e-06	412181	TRUE	0.00526696
	rs7225484	C	T	C	T	0.0229887	-0.000949086	0.106801	0.111479	FALSE	FALSE	FALSE	7zjeq2	48170726	0.339868	0.000994404	outcome	TRUE	reported	textfile	412181	61251	350930	0.00363164	46248088	451486	17	2.39999e-10	ukb-b-1489	|| id:ukb-b-1489	TRUE	reported	igd	2	1	TRUE	8.87443e-05	40.0702	NA	NA	8.87447e-05	451486	2.21003e-06	412181	TRUE	0.000230602
	rs72810360	T	C	T	C	0.0167923	0.00026948	0.174502	0.195185	FALSE	FALSE	FALSE	7zjeq2	58178580	0.733395	0.000791163	outcome	TRUE	reported	textfile	412181	61251	350930	0.00295199	58405715	451486	2	1.29999e-08	ukb-b-1489	|| id:ukb-b-1489	TRUE	reported	igd	2	1	TRUE	7.16663e-05	32.3585	NA	NA	7.16667e-05	451486	2.81472e-07	412181	TRUE	0.000230107
	rs72970243	A	G	A	G	0.0222011	0.000994509	0.12044	0.16529	FALSE	FALSE	FALSE	7zjeq2	135726662	0.24047	0.000847247	outcome	TRUE	reported	textfile	412181	61251	350930	0.00340166	136484232	451486	2	6.70039e-11	ukb-b-1489	|| id:ukb-b-1489	TRUE	reported	igd	2	1	TRUE	9.4337e-05	42.5957	NA	NA	9.43374e-05	451486	3.3428e-06	412181	TRUE	0.000252245
	rs7298331	C	A	C	A	-0.013175	0.00033185	0.604531	0.509535	FALSE	FALSE	FALSE	7zjeq2	22169855	0.598023	0.000629405	outcome	TRUE	reported	textfile	412181	61251	350930	0.00230588	22322789	451486	12	1.09999e-08	ukb-b-1489	|| id:ukb-b-1489	TRUE	reported	igd	2	1	TRUE	7.23023e-05	32.6457	NA	NA	7.23026e-05	451486	6.7443e-07	412181	TRUE	0.000362608
	rs73096946	C	T	C	T	-0.0205914	-0.000180181	0.157396	0.0894168	FALSE	FALSE	FALSE	7zjeq2	17787092	0.870129	0.00110206	outcome	TRUE	reported	textfile	412181	61251	350930	0.00306664	17788715	451486	4	1.9002e-11	ukb-b-1489	|| id:ukb-b-1489	TRUE	reported	igd	2	1	TRUE	9.98524e-05	45.0863	NA	NA	9.98528e-05	451486	6.48517e-08	412181	TRUE	6.17282e-06
	rs73335955	C	T	C	T	0.0277726	-0.00222096	0.05334	0.0397148	FALSE	FALSE	FALSE	7zjeq2	105007121	0.166681	0.00160596	outcome	TRUE	reported	textfile	412181	61251	350930	0.00497824	106766879	451486	10	2.39999e-08	ukb-b-1489	|| id:ukb-b-1489	TRUE	reported	igd	2	1	TRUE	6.89298e-05	31.1229	NA	NA	6.89301e-05	451486	4.64007e-06	412181	TRUE	0.00431651
	rs7386207	T	C	T	C	-0.0124974	-0.000196407	0.563517	0.669622	FALSE	FALSE	FALSE	7zjeq2	143164610	0.76935	0.000669817	outcome	TRUE	reported	textfile	412181	61251	350930	0.00226925	144246027	451486	8	3.59998e-08	ukb-b-1489	|| id:ukb-b-1489	TRUE	reported	igd	2	1	TRUE	6.7174e-05	30.33	NA	NA	6.71743e-05	451486	2.08601e-07	412181	TRUE	0.000327472
	rs76676573	T	C	T	C	0.0263653	0.00102469	0.06713	0.0568129	FALSE	FALSE	FALSE	7zjeq2	44120541	0.449804	0.00135587	outcome	TRUE	reported	textfile	412181	61251	350930	0.0045112	44347680	451486	2	5.1e-09	ukb-b-1489	|| id:ukb-b-1489	TRUE	reported	igd	2	1	TRUE	7.56492e-05	34.157	NA	NA	7.56495e-05	451486	1.38568e-06	412181	TRUE	0.000481183
	rs77742462	G	A	G	A	-0.0474668	0.00181718	0.020525	0.0207959	FALSE	FALSE	FALSE	7zjeq2	107918163	0.411247	0.00221149	outcome	TRUE	reported	textfile	412181	61251	350930	0.00827804	107637010	451486	3	9.80009e-09	ukb-b-1489	|| id:ukb-b-1489	TRUE	reported	igd	2	1	TRUE	7.28197e-05	32.8793	NA	NA	7.282e-05	451486	1.6381e-06	412181	TRUE	0.000759622
	rs78876700	A	G	A	G	0.0180965	-0.00038353	0.137431	0.0861535	FALSE	FALSE	FALSE	7zjeq2	4610427	0.732254	0.00112101	outcome	TRUE	reported	textfile	412181	61251	350930	0.00327852	4670487	451486	1	3.40001e-08	ukb-b-1489	|| id:ukb-b-1489	TRUE	reported	igd	2	1	TRUE	6.74776e-05	30.4671	NA	NA	6.74779e-05	451486	2.83984e-07	412181	TRUE	0.00036279
	rs7936836	A	C	A	C	0.0159029	-0.00094696	0.417538	0.413545	FALSE	FALSE	FALSE	7zjeq2	43612095	0.137399	0.000637449	outcome	TRUE	reported	textfile	412181	61251	350930	0.00227272	43633645	451486	11	2.60016e-12	ukb-b-1489	|| id:ukb-b-1489	TRUE	reported	igd	2	1	TRUE	0.000108435	48.962	NA	NA	0.000108435	451486	5.35407e-06	412181	TRUE	0.000170068
	rs9504123	C	A	C	A	0.0141706	-0.00110354	0.274743	0.287601	FALSE	FALSE	FALSE	7zjeq2	4478240	0.111499	0.000693401	outcome	TRUE	reported	textfile	412181	61251	350930	0.00250387	4478474	451486	6	1.5e-08	ukb-b-1489	|| id:ukb-b-1489	TRUE	reported	igd	2	1	TRUE	7.09378e-05	32.0296	NA	NA	7.09381e-05	451486	6.14495e-06	412181	TRUE	0.00579766
	rs975303	G	A	G	A	0.0212756	-0.00163372	0.181313	0.150531	FALSE	FALSE	FALSE	7zjeq2	19028557	0.0626167	0.000877444	outcome	TRUE	reported	textfile	412181	61251	350930	0.00290699	19028788	451486	6	2.49977e-13	ukb-b-1489	|| id:ukb-b-1489	TRUE	reported	igd	2	1	TRUE	0.000118626	53.5642	NA	NA	0.000118627	451486	8.4106e-06	412181	TRUE	0.000207482
	rs9933427	G	A	G	A	0.0124833	0.000175117	0.531141	0.485527	FALSE	FALSE	FALSE	7zjeq2	8226341	0.780135	0.000627338	outcome	TRUE	reported	textfile	412181	61251	350930	0.00224375	8276343	451486	16	2.59998e-08	ukb-b-1489	|| id:ukb-b-1489	TRUE	reported	igd	2	1	TRUE	6.85545e-05	30.9534	NA	NA	6.85548e-05	451486	1.89046e-07	412181	TRUE	0.000270932
ukb-b-14898	rs10954732	A	G	A	G	0.0106197	-0.000182292	0.671297	0.574856	FALSE	FALSE	FALSE	7zjeq2	75981831	0.774013	0.000634876	outcome	TRUE	reported	textfile	412181	61251	350930	0.00192806	75611149	427588	7	3.59998e-08	ukb-b-14898	|| id:ukb-b-14898	TRUE	reported	igd	2	1	TRUE	7.09459e-05	30.3376	NA	NA	7.09462e-05	427588	2.00019e-07	412181	TRUE	0.000258292
	rs11012726	C	T	C	T	-0.0122411	0.00204211	0.307334	0.31642	FALSE	FALSE	FALSE	7zjeq2	21508343	0.00247121	0.000674668	outcome	TRUE	reported	textfile	412181	61251	350930	0.00197942	21797272	427588	10	6.19998e-10	ukb-b-14898	|| id:ukb-b-14898	TRUE	reported	igd	2	1	TRUE	8.94336e-05	38.244	NA	NA	8.9434e-05	427588	2.22271e-05	412181	TRUE	0.0298045
	rs11125629	G	A	G	A	0.0108674	0.000679777	0.546761	0.514546	FALSE	FALSE	FALSE	7zjeq2	24509699	0.279514	0.000628602	outcome	TRUE	reported	textfile	412181	61251	350930	0.00182295	24732568	427588	2	2.5e-09	ukb-b-14898	|| id:ukb-b-14898	TRUE	reported	igd	2	1	TRUE	8.31075e-05	35.5386	NA	NA	8.31079e-05	427588	2.83723e-06	412181	TRUE	0.00066211
	rs11140831	G	A	G	A	-0.0123822	0.000804925	0.514151	0.498129	FALSE	FALSE	FALSE	7zjeq2	85032539	0.201325	0.000629937	outcome	TRUE	reported	textfile	412181	61251	350930	0.00183612	87647454	427588	9	1.50003e-11	ukb-b-14898	|| id:ukb-b-14898	TRUE	reported	igd	2	1	TRUE	0.000106346	45.477	NA	NA	0.000106347	427588	3.96122e-06	412181	TRUE	0.000137466
	rs11624408	G	A	G	A	-0.0106751	0.000688643	0.443474	0.421406	FALSE	FALSE	FALSE	7zjeq2	99246608	0.277983	0.000634775	outcome	TRUE	reported	textfile	412181	61251	350930	0.00183099	99712945	427588	14	5.49997e-09	ukb-b-14898	|| id:ukb-b-14898	TRUE	reported	igd	2	1	TRUE	7.94899e-05	33.9915	NA	NA	7.94903e-05	427588	2.85536e-06	412181	TRUE	0.000931531
	rs117798487	G	A	G	A	0.0468838	-0.00505493	0.013177	0.0237905	FALSE	FALSE	FALSE	7zjeq2	44930182	0.0142384	0.00206223	outcome	TRUE	reported	textfile	412181	61251	350930	0.00819708	43007550	427588	17	1.09999e-08	ukb-b-14898	|| id:ukb-b-14898	TRUE	reported	igd	2	1	TRUE	7.65012e-05	32.7134	NA	NA	7.65016e-05	427588	1.45769e-05	412181	TRUE	0.0239492
	rs1260333	G	A	G	A	-0.0102157	6.72636e-05	0.56298	0.606108	FALSE	FALSE	FALSE	7zjeq2	27525757	0.916705	0.00064315	outcome	TRUE	reported	textfile	412181	61251	350930	0.0018233	27748624	427588	2	2.1e-08	ukb-b-14898	|| id:ukb-b-14898	TRUE	reported	igd	2	1	TRUE	7.34112e-05	31.3919	NA	NA	7.34116e-05	427588	2.65369e-08	412181	TRUE	0.000117814
	rs146394874	A	C	A	C	0.0261419	-0.00135666	0.049323	0.00845049	FALSE	FALSE	FALSE	7zjeq2	32891435	0.697514	0.00349045	outcome	TRUE	reported	textfile	412181	61251	350930	0.00421977	33360641	427588	14	5.80003e-10	ukb-b-14898	|| id:ukb-b-14898	TRUE	reported	igd	2	1	TRUE	8.97495e-05	38.3791	NA	NA	8.975e-05	427588	3.66516e-07	412181	TRUE	4.84854e-05
	rs1963510	G	A	G	A	0.0133068	0.000547959	0.458107	0.471148	FALSE	FALSE	FALSE	7zjeq2	98180696	0.384827	0.000630536	outcome	TRUE	reported	textfile	412181	61251	350930	0.0018195	98647033	427588	14	2.60016e-13	ukb-b-14898	|| id:ukb-b-14898	TRUE	reported	igd	2	1	TRUE	0.000125073	53.4861	NA	NA	0.000125074	427588	1.83227e-06	412181	TRUE	6.68442e-06
	rs2198234	T	G	T	G	0.0116702	0.000657021	0.528757	0.49947	FALSE	FALSE	FALSE	7zjeq2	103542744	0.295915	0.000628588	outcome	TRUE	reported	textfile	412181	61251	350930	0.00181594	104159202	427588	2	1.29999e-10	ukb-b-14898	|| id:ukb-b-14898	TRUE	reported	igd	2	1	TRUE	9.65798e-05	41.3001	NA	NA	9.65802e-05	427588	2.65057e-06	412181	TRUE	0.000172341
	rs2229357	A	G	A	G	-0.0122056	0.00063198	0.240393	0.233946	FALSE	FALSE	FALSE	7zjeq2	57449928	0.393776	0.000741073	outcome	TRUE	reported	textfile	412181	61251	350930	0.00211503	57843711	427588	12	7.90005e-09	ukb-b-14898	|| id:ukb-b-14898	TRUE	reported	igd	2	1	TRUE	7.788e-05	33.303	NA	NA	7.78804e-05	427588	1.7644e-06	412181	TRUE	0.000593757
	rs2274156	T	C	T	C	-0.011485	0.00103005	0.258771	0.277054	FALSE	FALSE	FALSE	7zjeq2	33889787	0.142293	0.000702004	outcome	TRUE	reported	textfile	412181	61251	350930	0.00207059	33857564	427588	6	2.90001e-08	ukb-b-14898	|| id:ukb-b-14898	TRUE	reported	igd	2	1	TRUE	7.19477e-05	30.7661	NA	NA	7.19481e-05	427588	5.22335e-06	412181	TRUE	0.00452662
	rs2289292	T	C	T	C	-0.012769	-0.000956205	0.334337	0.427311	FALSE	FALSE	FALSE	7zjeq2	30086309	0.131676	0.000634287	outcome	TRUE	reported	textfile	412181	61251	350930	0.001927	30097630	427588	16	3.40017e-11	ukb-b-14898	|| id:ukb-b-14898	TRUE	reported	igd	2	1	TRUE	0.000102679	43.9085	NA	NA	0.000102679	427588	5.51369e-06	412181	TRUE	0.000361692
	rs2435200	A	G	A	G	0.0112139	-0.000771995	0.412694	0.330829	FALSE	FALSE	FALSE	7zjeq2	45994485	0.247966	0.000668219	outcome	TRUE	reported	textfile	412181	61251	350930	0.0018384	44071851	427588	17	1.09999e-09	ukb-b-14898	|| id:ukb-b-14898	TRUE	reported	igd	2	1	TRUE	8.70102e-05	37.2076	NA	NA	8.70106e-05	427588	3.2382e-06	412181	TRUE	0.000562619
	rs2472297	T	C	T	C	-0.0334187	6.45092e-05	0.26061	0.248324	FALSE	FALSE	FALSE	7zjeq2	74735539	0.929141	0.000725433	outcome	TRUE	reported	textfile	412181	61251	350930	0.00205714	75027880	427588	15	2.39994e-59	ukb-b-14898	|| id:ukb-b-14898	TRUE	reported	igd	2	1	TRUE	0.000616819	263.906	NA	NA	0.000616822	427588	1.9185e-08	412181	TRUE	1.08594e-29
	rs34940743	G	A	G	A	-0.0103922	0.000119644	0.346783	0.358814	FALSE	FALSE	FALSE	7zjeq2	79635890	0.855411	0.000656593	outcome	TRUE	reported	textfile	412181	61251	350930	0.00189846	80102233	427588	14	4.39997e-08	ukb-b-14898	|| id:ukb-b-14898	TRUE	reported	igd	2	1	TRUE	7.00739e-05	29.9647	NA	NA	7.00742e-05	427588	8.0557e-08	412181	TRUE	0.000211418
	rs34967813	G	A	G	A	-0.0120553	8.52179e-05	0.311025	0.254734	FALSE	FALSE	FALSE	7zjeq2	237678090	0.905974	0.000721459	outcome	TRUE	reported	textfile	412181	61251	350930	0.00195555	237841390	427588	1	7.10003e-10	ukb-b-14898	|| id:ukb-b-14898	TRUE	reported	igd	2	1	TRUE	8.88698e-05	38.0028	NA	NA	8.88702e-05	427588	3.38495e-08	412181	TRUE	2.29014e-05
	rs3746410	G	A	G	A	0.0168391	-0.0016827	0.20396	0.188018	FALSE	FALSE	FALSE	7zjeq2	35602948	0.036057	0.000802705	outcome	TRUE	reported	textfile	412181	61251	350930	0.00225025	34190870	427588	20	7.29962e-14	ukb-b-14898	|| id:ukb-b-14898	TRUE	reported	igd	2	1	TRUE	0.000130946	55.9982	NA	NA	0.000130947	427588	1.06613e-05	412181	TRUE	0.000179166
	rs3763874	A	G	A	G	0.0163297	0.000284456	0.41763	0.310498	FALSE	FALSE	FALSE	7zjeq2	9525040	0.674657	0.000677655	outcome	TRUE	reported	textfile	412181	61251	350930	0.00183963	9546587	427588	11	6.90081e-19	ukb-b-14898	|| id:ukb-b-14898	TRUE	reported	igd	2	1	TRUE	0.000184243	78.794	NA	NA	0.000184243	427588	4.27491e-07	412181	TRUE	3.23616e-09
	rs3808058	T	C	T	C	0.0183317	0.000801873	0.117807	0.10915	FALSE	FALSE	FALSE	7zjeq2	128028018	0.425807	0.00100689	outcome	TRUE	reported	textfile	412181	61251	350930	0.00281615	127668071	427588	7	7.50067e-11	ukb-b-14898	|| id:ukb-b-14898	TRUE	reported	igd	2	1	TRUE	9.9089e-05	42.3733	NA	NA	9.90894e-05	427588	1.53872e-06	412181	TRUE	6.54817e-05
	rs4239466	C	A	C	A	0.0106426	-0.000650091	0.391897	0.439948	FALSE	FALSE	FALSE	7zjeq2	54945547	0.303461	0.000631745	outcome	TRUE	reported	textfile	412181	61251	350930	0.00189646	52612778	427588	18	2e-08	ukb-b-14898	|| id:ukb-b-14898	TRUE	reported	igd	2	1	TRUE	7.36462e-05	31.4924	NA	NA	7.36466e-05	427588	2.56908e-06	412181	TRUE	0.00138744
	rs4410790	C	T	C	T	-0.0308714	-0.000934069	0.629877	0.663562	FALSE	FALSE	FALSE	7zjeq2	17244953	0.160181	0.000665073	outcome	TRUE	reported	textfile	412181	61251	350930	0.00187689	17284577	427588	7	8.60003e-61	ukb-b-14898	|| id:ukb-b-14898	TRUE	reported	igd	2	1	TRUE	0.000632317	270.541	NA	NA	0.00063232	427588	4.78554e-06	412181	TRUE	6.9855e-26
	rs4603502	C	T	C	T	-0.0130724	0.0006635	0.292378	0.230837	FALSE	FALSE	FALSE	7zjeq2	47582457	0.372634	0.00074421	outcome	TRUE	reported	textfile	412181	61251	350930	0.00199292	47874654	427588	15	5.40008e-11	ukb-b-14898	|| id:ukb-b-14898	TRUE	reported	igd	2	1	TRUE	0.000100615	43.0258	NA	NA	0.000100615	427588	1.92843e-06	412181	TRUE	7.51992e-05
	rs56100328	G	A	G	A	-0.0175542	-0.00168858	0.090196	0.0984511	FALSE	FALSE	FALSE	7zjeq2	47310520	0.109217	0.00105423	outcome	TRUE	reported	textfile	412181	61251	350930	0.00321669	45939264	427588	20	4.79999e-08	ukb-b-14898	|| id:ukb-b-14898	TRUE	reported	igd	2	1	TRUE	6.96447e-05	29.7812	NA	NA	6.9645e-05	427588	6.22421e-06	412181	TRUE	0.00735556
	rs67174962	A	G	A	G	-0.0122645	-0.000517389	0.232324	0.185707	FALSE	FALSE	FALSE	7zjeq2	165333061	0.52183	0.000807755	outcome	TRUE	reported	textfile	412181	61251	350930	0.00215662	164760067	427588	5	1.29999e-08	ukb-b-14898	|| id:ukb-b-14898	TRUE	reported	igd	2	1	TRUE	7.563e-05	32.3408	NA	NA	7.56304e-05	427588	9.9538e-07	412181	TRUE	0.000420169
	rs6823219	G	A	G	A	-0.0118007	-6.45119e-05	0.30417	0.394793	FALSE	FALSE	FALSE	7zjeq2	46773258	0.91985	0.000641126	outcome	TRUE	reported	textfile	412181	61251	350930	0.00196981	46775275	427588	4	2.1e-09	ukb-b-14898	|| id:ukb-b-14898	TRUE	reported	igd	2	1	TRUE	8.39276e-05	35.8893	NA	NA	8.3928e-05	427588	2.45644e-08	412181	TRUE	3.70384e-05
	rs6844845	G	A	G	A	-0.021514	-0.00218598	0.057487	0.0249086	FALSE	FALSE	FALSE	7zjeq2	24205254	0.277912	0.00201469	outcome	TRUE	reported	textfile	412181	61251	350930	0.0038941	24206877	427588	4	3.29997e-08	ukb-b-14898	|| id:ukb-b-14898	TRUE	reported	igd	2	1	TRUE	7.13792e-05	30.5229	NA	NA	7.13795e-05	427588	2.8562e-06	412181	TRUE	0.0019594
	rs6957745	C	T	C	T	-0.015292	0.00131258	0.202686	0.177392	FALSE	FALSE	FALSE	7zjeq2	73642420	0.111141	0.000823925	outcome	TRUE	reported	textfile	412181	61251	350930	0.00226217	73056750	427588	7	1.39991e-11	ukb-b-14898	|| id:ukb-b-14898	TRUE	reported	igd	2	1	TRUE	0.000106858	45.6958	NA	NA	0.000106858	427588	6.15726e-06	412181	TRUE	0.000319378
	rs6963451	G	T	G	T	0.0189945	-0.000956032	0.123506	0.135692	FALSE	FALSE	FALSE	7zjeq2	17478020	0.295904	0.000914639	outcome	TRUE	reported	textfile	412181	61251	350930	0.00274823	17517644	427588	7	4.79954e-12	ukb-b-14898	|| id:ukb-b-14898	TRUE	reported	igd	2	1	TRUE	0.000111706	47.7692	NA	NA	0.000111706	427588	2.65069e-06	412181	TRUE	4.19978e-05
	rs7124005	T	C	T	C	0.0103665	-0.000304424	0.415348	0.442039	FALSE	FALSE	FALSE	7zjeq2	131788359	0.63041	0.000632701	outcome	TRUE	reported	textfile	412181	61251	350930	0.00186038	131658253	427588	11	2.5e-08	ukb-b-14898	|| id:ukb-b-14898	TRUE	reported	igd	2	1	TRUE	7.26113e-05	31.0498	NA	NA	7.26116e-05	427588	5.61661e-07	412181	TRUE	0.000370177
	rs7626335	C	A	C	A	0.0107689	-0.000938826	0.668446	0.688351	FALSE	FALSE	FALSE	7zjeq2	71526026	0.165597	0.000677125	outcome	TRUE	reported	textfile	412181	61251	350930	0.00193268	71575177	427588	3	2.5e-08	ukb-b-14898	|| id:ukb-b-14898	TRUE	reported	igd	2	1	TRUE	7.26049e-05	31.0471	NA	NA	7.26052e-05	427588	4.66385e-06	412181	TRUE	0.00356495
	rs9414686	T	C	T	C	0.0147596	0.00198497	0.178007	0.120782	FALSE	FALSE	FALSE	7zjeq2	138124970	0.0418418	0.000975375	outcome	TRUE	reported	textfile	412181	61251	350930	0.00240632	141019422	427588	9	8.60003e-10	ukb-b-14898	|| id:ukb-b-14898	TRUE	reported	igd	2	1	TRUE	8.79789e-05	37.6219	NA	NA	8.79793e-05	427588	1.00479e-05	412181	TRUE	0.00444155
	rs9830293	G	A	G	A	0.0190823	0.000269287	0.073462	0.139459	FALSE	FALSE	FALSE	7zjeq2	52113469	0.766304	0.000906037	outcome	TRUE	reported	textfile	412181	61251	350930	0.00347478	52147485	427588	3	4e-08	ukb-b-14898	|| id:ukb-b-14898	TRUE	reported	igd	2	1	TRUE	7.05262e-05	30.1582	NA	NA	7.05266e-05	427588	2.14315e-07	412181	TRUE	0.000277689
	rs9957088	T	C	T	C	-0.0118296	0.000482874	0.253192	0.240155	FALSE	FALSE	FALSE	7zjeq2	30929271	0.510688	0.000734113	outcome	TRUE	reported	textfile	412181	61251	350930	0.00208716	28509237	427588	18	1.40001e-08	ukb-b-14898	|| id:ukb-b-14898	TRUE	reported	igd	2	1	TRUE	7.51226e-05	32.1238	NA	NA	7.51229e-05	427588	1.04968e-06	412181	TRUE	0.000462835
ukb-b-15555	rs112608685	G	A	G	A	0.0139597	-0.00101841	0.043812	0.0395194	FALSE	FALSE	FALSE	7zjeq2	13982220	0.533221	0.00163443	outcome	TRUE	reported	textfile	412181	61251	350930	0.00249963	13839729	64949	8	2.30001e-08	ukb-b-15555	|| id:ukb-b-15555	TRUE	reported	igd	2	1	TRUE	0.000479976	31.188	NA	NA	0.000479991	64949	9.41947e-07	412181	TRUE	7.03587e-07
	rs116588489	T	C	T	C	0.0242147	-0.000313351	0.01428	0.0359774	FALSE	FALSE	FALSE	7zjeq2	78770318	0.854338	0.00170683	outcome	TRUE	reported	textfile	412181	61251	350930	0.00418489	76530318	64949	18	7.19996e-09	ukb-b-15555	|| id:ukb-b-15555	TRUE	reported	igd	2	1	TRUE	0.000515221	33.4793	NA	NA	0.000515237	64949	8.17703e-08	412181	TRUE	1.0976e-07
	rs117116541	C	T	C	T	0.0239199	0.00318161	0.013977	0.00433982	FALSE	FALSE	FALSE	7zjeq2	20564870	0.512173	0.00485403	outcome	TRUE	reported	textfile	412181	61251	350930	0.00428859	21139009	64949	13	2.39999e-08	ukb-b-15555	|| id:ukb-b-15555	TRUE	reported	igd	2	1	TRUE	0.00047875	31.1083	NA	NA	0.000478765	64949	1.04232e-06	412181	TRUE	7.74052e-07
	rs140323162	T	C	T	C	0.0340413	-0.00101832	0.008978	0.0151166	FALSE	FALSE	FALSE	7zjeq2	2918047	0.695501	0.00260174	outcome	TRUE	reported	textfile	412181	61251	350930	0.00561229	2968048	64949	16	1.29999e-09	ukb-b-15555	|| id:ukb-b-15555	TRUE	reported	igd	2	1	TRUE	0.000566127	36.7891	NA	NA	0.000566144	64949	3.71668e-07	412181	TRUE	3.96056e-08
ukb-b-15926	rs10057775	C	T	C	T	0.0200293	-0.00201547	0.893563	0.848031	FALSE	FALSE	FALSE	7zjeq2	88173846	0.0210853	0.000873836	outcome	TRUE	reported	textfile	412181	61251	350930	0.00289378	87469663	441640	5	4.49987e-12	ukb-b-15926	|| id:ukb-b-15926	TRUE	reported	igd	2	1	TRUE	0.000108464	47.907	NA	NA	0.000108464	441640	1.29063e-05	412181	TRUE	0.00163177
	rs10857964	C	T	C	T	0.0140866	-0.000137303	0.205117	0.314084	FALSE	FALSE	FALSE	7zjeq2	112555011	0.839092	0.000676188	outcome	TRUE	reported	textfile	412181	61251	350930	0.0022053	113097633	441640	1	1.7e-10	ukb-b-15926	|| id:ukb-b-15926	TRUE	reported	igd	2	1	TRUE	9.2378e-05	40.8014	NA	NA	9.23784e-05	441640	1.00032e-07	412181	TRUE	1.77063e-05
	rs11038810	G	A	G	A	0.0111343	-0.000289325	0.644091	0.665391	FALSE	FALSE	FALSE	7zjeq2	46189222	0.663085	0.00066411	outcome	TRUE	reported	textfile	412181	61251	350930	0.00186325	46210773	441640	11	2.30001e-09	ukb-b-15926	|| id:ukb-b-15926	TRUE	reported	igd	2	1	TRUE	8.085e-05	35.7093	NA	NA	8.08504e-05	441640	4.60475e-07	412181	TRUE	0.000123755
	rs11097340	T	C	T	C	-0.0115334	-0.000334916	0.399592	0.377481	FALSE	FALSE	FALSE	7zjeq2	92544146	0.604619	0.000646845	outcome	TRUE	reported	textfile	412181	61251	350930	0.00181501	93465297	441640	4	2.1e-10	ukb-b-15926	|| id:ukb-b-15926	TRUE	reported	igd	2	1	TRUE	9.14215e-05	40.3789	NA	NA	9.1422e-05	441640	6.50407e-07	412181	TRUE	5.28548e-05
	rs112780312	A	G	A	G	-0.0121483	0.000186659	0.274969	0.304383	FALSE	FALSE	FALSE	7zjeq2	153824539	0.784372	0.00068217	outcome	TRUE	reported	textfile	412181	61251	350930	0.0020189	153797015	441640	1	1.79999e-09	ukb-b-15926	|| id:ukb-b-15926	TRUE	reported	igd	2	1	TRUE	8.1978e-05	36.2076	NA	NA	8.19784e-05	441640	1.81646e-07	412181	TRUE	6.77751e-05
	rs11670024	G	A	G	A	0.0160114	0.000807278	0.115508	0.154415	FALSE	FALSE	FALSE	7zjeq2	18707525	0.35246	0.000868201	outcome	TRUE	reported	textfile	412181	61251	350930	0.00279947	18818335	441640	19	1.09999e-08	ukb-b-15926	|| id:ukb-b-15926	TRUE	reported	igd	2	1	TRUE	7.40639e-05	32.7118	NA	NA	7.40642e-05	441640	2.09758e-06	412181	TRUE	0.000949472
	rs11940694	G	A	G	A	-0.0126647	0.00146673	0.604068	0.646775	FALSE	FALSE	FALSE	7zjeq2	39413373	0.0255823	0.00065699	outcome	TRUE	reported	textfile	412181	61251	350930	0.00183426	39414993	441640	4	5.00035e-12	ukb-b-15926	|| id:ukb-b-15926	TRUE	reported	igd	2	1	TRUE	0.000107933	47.6723	NA	NA	0.000107933	441640	1.20918e-05	412181	TRUE	0.00141502
	rs12354267	C	T	C	T	0.0116473	-0.000334272	0.309145	0.344512	FALSE	FALSE	FALSE	7zjeq2	43782601	0.61257	0.000660084	outcome	TRUE	reported	textfile	412181	61251	350930	0.00193279	44248272	441640	1	1.7e-09	ukb-b-15926	|| id:ukb-b-15926	TRUE	reported	igd	2	1	TRUE	8.22199e-05	36.3144	NA	NA	8.22203e-05	441640	6.22179e-07	412181	TRUE	0.000131993
	rs13234131	G	A	G	A	0.0170117	0.000739368	0.128369	0.127922	FALSE	FALSE	FALSE	7zjeq2	73611645	0.431303	0.000939518	outcome	TRUE	reported	textfile	412181	61251	350930	0.0026602	73025975	441640	7	1.6e-10	ukb-b-15926	|| id:ukb-b-15926	TRUE	reported	igd	2	1	TRUE	9.25888e-05	40.8945	NA	NA	9.25892e-05	441640	1.50253e-06	412181	TRUE	0.0001057
	rs184643	A	G	A	G	-0.0121653	0.00103858	0.56672	0.644604	FALSE	FALSE	FALSE	7zjeq2	44962302	0.116044	0.000660847	outcome	TRUE	reported	textfile	412181	61251	350930	0.00180474	45189441	441640	2	1.59993e-11	ukb-b-15926	|| id:ukb-b-15926	TRUE	reported	igd	2	1	TRUE	0.000102873	45.4375	NA	NA	0.000102874	441640	5.99225e-06	412181	TRUE	0.000380709
	rs1853931	A	G	A	G	-0.0113368	0.000735503	0.531294	0.526809	FALSE	FALSE	FALSE	7zjeq2	124849263	0.243297	0.000630366	outcome	TRUE	reported	textfile	412181	61251	350930	0.00181017	125170409	441640	6	3.79997e-10	ukb-b-15926	|| id:ukb-b-15926	TRUE	reported	igd	2	1	TRUE	8.88046e-05	39.223	NA	NA	8.8805e-05	441640	3.3029e-06	412181	TRUE	0.000444409
	rs2450126	G	A	G	A	-0.0149019	0.00142933	0.156746	0.203945	FALSE	FALSE	FALSE	7zjeq2	78205233	0.0669021	0.000780065	outcome	TRUE	reported	textfile	412181	61251	350930	0.00245669	77916279	441640	11	1.29999e-09	ukb-b-15926	|| id:ukb-b-15926	TRUE	reported	igd	2	1	TRUE	8.33063e-05	36.7943	NA	NA	8.33067e-05	441640	8.14543e-06	412181	TRUE	0.00377126
	rs2472297	T	C	T	C	-0.0158518	6.45092e-05	0.261458	0.248324	FALSE	FALSE	FALSE	7zjeq2	74735539	0.929141	0.000725433	outcome	TRUE	reported	textfile	412181	61251	350930	0.00202189	75027880	441640	15	4.49987e-15	ukb-b-15926	|| id:ukb-b-15926	TRUE	reported	igd	2	1	TRUE	0.00013916	61.4667	NA	NA	0.00013916	441640	1.9185e-08	412181	TRUE	7.31667e-08
	rs2504706	C	T	C	T	0.0181793	0.000248805	0.234682	0.183332	FALSE	FALSE	FALSE	7zjeq2	51393781	0.758782	0.000810228	outcome	TRUE	reported	textfile	412181	61251	350930	0.00210238	51258579	441640	6	5.30029e-18	ukb-b-15926	|| id:ukb-b-15926	TRUE	reported	igd	2	1	TRUE	0.000169274	74.7704	NA	NA	0.000169275	441640	2.2878e-07	412181	TRUE	7.16873e-09
	rs2799849	T	C	T	C	-0.0123289	8.78717e-05	0.678123	0.716076	FALSE	FALSE	FALSE	7zjeq2	84137726	0.899418	0.000695208	outcome	TRUE	reported	textfile	412181	61251	350930	0.00190573	86752641	441640	9	9.79941e-11	ukb-b-15926	|| id:ukb-b-15926	TRUE	reported	igd	2	1	TRUE	9.47581e-05	41.8527	NA	NA	9.47585e-05	441640	3.87599e-08	412181	TRUE	1.06295e-05
	rs2927238	G	T	G	T	0.0102465	-0.00130408	0.613181	0.568924	FALSE	FALSE	FALSE	7zjeq2	75846279	0.0393505	0.000632896	outcome	TRUE	reported	textfile	412181	61251	350930	0.0018288	76758514	441640	8	2.1e-08	ukb-b-15926	|| id:ukb-b-15926	TRUE	reported	igd	2	1	TRUE	7.10754e-05	31.3918	NA	NA	7.10757e-05	441640	1.03004e-05	412181	TRUE	0.0159128
	rs3115230	A	C	A	C	-0.0114779	0.000258158	0.752001	0.701433	FALSE	FALSE	FALSE	7zjeq2	122088611	0.707571	0.000688203	outcome	TRUE	reported	textfile	412181	61251	350930	0.00207131	123009766	441640	4	2.99999e-08	ukb-b-15926	|| id:ukb-b-15926	TRUE	reported	igd	2	1	TRUE	6.95242e-05	30.7067	NA	NA	6.95245e-05	441640	3.41391e-07	412181	TRUE	0.000343178
	rs4410790	C	T	C	T	-0.0109143	-0.000934069	0.630668	0.663562	FALSE	FALSE	FALSE	7zjeq2	17244953	0.160181	0.000665073	outcome	TRUE	reported	textfile	412181	61251	350930	0.00184697	17284577	441640	7	3.40001e-09	ukb-b-15926	|| id:ukb-b-15926	TRUE	reported	igd	2	1	TRUE	7.90623e-05	34.9197	NA	NA	7.90626e-05	441640	4.78554e-06	412181	TRUE	0.00196388
	rs4739095	A	G	A	G	-0.0128656	0.000661092	0.765732	0.740476	FALSE	FALSE	FALSE	7zjeq2	63479172	0.354993	0.000714735	outcome	TRUE	reported	textfile	412181	61251	350930	0.00210523	64391730	441640	8	9.90011e-10	ukb-b-15926	|| id:ukb-b-15926	TRUE	reported	igd	2	1	TRUE	8.45582e-05	37.3473	NA	NA	8.45586e-05	441640	2.07562e-06	412181	TRUE	0.000342517
	rs4797242	A	C	A	C	0.0114312	0.000447397	0.297207	0.336085	FALSE	FALSE	FALSE	7zjeq2	6407484	0.499961	0.000663252	outcome	TRUE	reported	textfile	412181	61251	350930	0.00194889	6407483	441640	18	4.49997e-09	ukb-b-15926	|| id:ukb-b-15926	TRUE	reported	igd	2	1	TRUE	7.78945e-05	34.4038	NA	NA	7.78948e-05	441640	1.10393e-06	412181	TRUE	0.00033048
	rs491711	C	A	C	A	0.0116885	-2.90668e-05	0.311975	0.229769	FALSE	FALSE	FALSE	7zjeq2	28720673	0.968998	0.000747886	outcome	TRUE	reported	textfile	412181	61251	350930	0.00193366	28742220	441640	11	1.5e-09	ukb-b-15926	|| id:ukb-b-15926	TRUE	reported	igd	2	1	TRUE	8.27281e-05	36.5389	NA	NA	8.27285e-05	441640	3.66469e-09	412181	TRUE	3.02087e-05
	rs4988235	A	G	A	G	0.0114	0.00100715	0.736893	0.599454	FALSE	FALSE	FALSE	7zjeq2	135851076	0.120505	0.000648663	outcome	TRUE	reported	textfile	412181	61251	350930	0.00201241	136608646	441640	2	1.5e-08	ukb-b-15926	|| id:ukb-b-15926	TRUE	reported	igd	2	1	TRUE	7.26569e-05	32.0904	NA	NA	7.26572e-05	441640	5.84873e-06	412181	TRUE	0.00481403
	rs62442924	T	C	T	C	0.0127309	4.42618e-06	0.194276	0.286603	FALSE	FALSE	FALSE	7zjeq2	1950341	0.994911	0.000694019	outcome	TRUE	reported	textfile	412181	61251	350930	0.00225709	1989976	441640	7	1.7e-08	ukb-b-15926	|| id:ukb-b-15926	TRUE	reported	igd	2	1	TRUE	7.20312e-05	31.814	NA	NA	7.20315e-05	441640	9.86801e-11	412181	TRUE	9.0659e-05
	rs6510177	C	T	C	T	-0.0130354	0.000359559	0.805589	0.841388	FALSE	FALSE	FALSE	7zjeq2	30720740	0.676374	0.000861393	outcome	TRUE	reported	textfile	412181	61251	350930	0.00228744	31211647	441640	19	1.2e-08	ukb-b-15926	|| id:ukb-b-15926	TRUE	reported	igd	2	1	TRUE	7.35274e-05	32.4749	NA	NA	7.35277e-05	441640	4.22719e-07	412181	TRUE	0.00025301
	rs68136852	A	C	A	C	-0.0141222	-0.00087273	0.152389	0.109288	FALSE	FALSE	FALSE	7zjeq2	29055043	0.386613	0.00100803	outcome	TRUE	reported	textfile	412181	61251	350930	0.00247848	27382061	441640	17	1.2e-08	ukb-b-15926	|| id:ukb-b-15926	TRUE	reported	igd	2	1	TRUE	7.35078e-05	32.4662	NA	NA	7.35082e-05	441640	1.81855e-06	412181	TRUE	0.000849304
	rs78816499	C	T	C	T	0.0218879	-0.00381787	0.069023	0.0546949	FALSE	FALSE	FALSE	7zjeq2	42091904	0.00610394	0.00139229	outcome	TRUE	reported	textfile	412181	61251	350930	0.00351642	42596056	441640	19	4.79999e-10	ukb-b-15926	|| id:ukb-b-15926	TRUE	reported	igd	2	1	TRUE	8.77203e-05	38.744	NA	NA	8.77207e-05	441640	1.82427e-05	412181	TRUE	0.0186448
	rs79642906	A	G	A	G	-0.0181581	0.00106685	0.083314	0.0557516	FALSE	FALSE	FALSE	7zjeq2	60354509	0.434469	0.00136502	outcome	TRUE	reported	textfile	412181	61251	350930	0.00322812	59650336	441640	5	1.89998e-08	ukb-b-15926	|| id:ukb-b-15926	TRUE	reported	igd	2	1	TRUE	7.16378e-05	31.6402	NA	NA	7.16381e-05	441640	1.48198e-06	412181	TRUE	0.000819604
	rs8097544	G	A	G	A	-0.0246368	0.00185997	0.145206	0.173957	FALSE	FALSE	FALSE	7zjeq2	1839563	0.0243646	0.000826163	outcome	TRUE	reported	textfile	412181	61251	350930	0.00254108	1839564	441640	18	3.19963e-22	ukb-b-15926	|| id:ukb-b-15926	TRUE	reported	igd	2	1	TRUE	0.0002128	94.0005	NA	NA	0.000212801	441640	1.22967e-05	412181	TRUE	3.10479e-07
	rs838133	G	A	G	A	-0.0206515	-0.000352257	0.549201	0.620434	FALSE	FALSE	FALSE	7zjeq2	48756272	0.58788	0.000650029	outcome	TRUE	reported	textfile	412181	61251	350930	0.00184331	49259529	441640	19	3.90032e-29	ukb-b-15926	|| id:ukb-b-15926	TRUE	reported	igd	2	1	TRUE	0.000284128	125.518	NA	NA	0.00028413	441640	7.12472e-07	412181	TRUE	1.42395e-13
	rs9374896	T	C	T	C	0.0175265	-0.000306834	0.466274	0.372818	FALSE	FALSE	FALSE	7zjeq2	97862608	0.636636	0.000649511	outcome	TRUE	reported	textfile	412181	61251	350930	0.00179165	98310484	441640	6	1.29987e-22	ukb-b-15926	|| id:ukb-b-15926	TRUE	reported	igd	2	1	TRUE	0.000216631	95.6934	NA	NA	0.000216632	441640	5.41437e-07	412181	TRUE	1.06968e-10
	rs9381889	A	G	A	G	-0.0110879	0.000473827	0.325674	0.247234	FALSE	FALSE	FALSE	7zjeq2	50694965	0.51664	0.000730613	outcome	TRUE	reported	textfile	412181	61251	350930	0.00190614	50662678	441640	6	5.99998e-09	ukb-b-15926	|| id:ukb-b-15926	TRUE	reported	igd	2	1	TRUE	7.66103e-05	33.8366	NA	NA	7.66107e-05	441640	1.02042e-06	412181	TRUE	0.000350049
	rs9846396	T	C	T	C	0.0119674	0.00120441	0.441556	0.451453	FALSE	FALSE	FALSE	7zjeq2	141422126	0.0561268	0.000630567	outcome	TRUE	reported	textfile	412181	61251	350930	0.00180031	141140968	441640	3	2.99985e-11	ukb-b-15926	|| id:ukb-b-15926	TRUE	reported	igd	2	1	TRUE	0.000100044	44.1879	NA	NA	0.000100045	441640	8.85109e-06	412181	TRUE	0.00117515
	rs9987289	G	A	G	A	0.0178679	0.00166272	0.908767	0.857117	FALSE	FALSE	FALSE	7zjeq2	9325848	0.0636678	0.000896585	outcome	TRUE	reported	textfile	412181	61251	350930	0.0030947	9183358	441640	8	7.79992e-09	ukb-b-15926	|| id:ukb-b-15926	TRUE	reported	igd	2	1	TRUE	7.5476e-05	33.3356	NA	NA	7.54763e-05	441640	8.34384e-06	412181	TRUE	0.00741149
ukb-b-16576	rs10026792	A	G	A	G	0.0108465	-0.00104593	0.290404	0.353606	FALSE	FALSE	FALSE	7zjeq2	2860463	0.112703	0.00065941	outcome	TRUE	reported	textfile	412181	61251	350930	0.0018423	2862190	421764	4	3.89996e-09	ukb-b-16576	|| id:ukb-b-16576	TRUE	reported	igd	2	1	TRUE	8.21776e-05	34.6622	NA	NA	8.2178e-05	421764	6.10388e-06	412181	TRUE	0.00260374
	rs10129747	G	A	G	A	0.00935902	-0.000799633	0.530254	0.445946	FALSE	FALSE	FALSE	7zjeq2	76966855	0.20675	0.000633346	outcome	TRUE	reported	textfile	412181	61251	350930	0.00168126	77433198	421764	14	2.59998e-08	ukb-b-16576	|| id:ukb-b-16576	TRUE	reported	igd	2	1	TRUE	7.34665e-05	30.9877	NA	NA	7.34669e-05	421764	3.86734e-06	412181	TRUE	0.00256452
	rs10896126	G	A	G	A	-0.015009	-8.70967e-05	0.303582	0.235075	FALSE	FALSE	FALSE	7zjeq2	66525437	0.906549	0.000741925	outcome	TRUE	reported	textfile	412181	61251	350930	0.00181919	66292908	421764	11	1.59993e-16	ukb-b-16576	|| id:ukb-b-16576	TRUE	reported	igd	2	1	TRUE	0.000161364	68.0684	NA	NA	0.000161365	421764	3.34347e-08	412181	TRUE	1.08656e-08
	rs11152349	A	G	A	G	0.00991215	-7.36801e-05	0.302856	0.296697	FALSE	FALSE	FALSE	7zjeq2	62566413	0.914481	0.000686108	outcome	TRUE	reported	textfile	412181	61251	350930	0.0018176	60233646	421764	18	4.90004e-08	ukb-b-16576	|| id:ukb-b-16576	TRUE	reported	igd	2	1	TRUE	7.05081e-05	29.7397	NA	NA	7.05084e-05	421764	2.79788e-08	412181	TRUE	0.000171608
	rs12890531	G	A	G	A	0.0111572	0.000975434	0.21327	0.190733	FALSE	FALSE	FALSE	7zjeq2	20179531	0.221597	0.000798036	outcome	TRUE	reported	textfile	412181	61251	350930	0.00204019	20647690	421764	14	4.49997e-08	ukb-b-16576	|| id:ukb-b-16576	TRUE	reported	igd	2	1	TRUE	7.09037e-05	29.9066	NA	NA	7.0904e-05	421764	3.62463e-06	412181	TRUE	0.00292621
	rs1413952	T	C	T	C	0.009826	-0.00163707	0.484757	0.455964	FALSE	FALSE	FALSE	7zjeq2	71676414	0.00937432	0.000630105	outcome	TRUE	reported	textfile	412181	61251	350930	0.00167379	72142097	421764	1	4.30002e-09	ukb-b-16576	|| id:ukb-b-16576	TRUE	reported	igd	2	1	TRUE	8.17046e-05	34.4627	NA	NA	8.1705e-05	421764	1.63763e-05	412181	TRUE	0.0226403
	rs1582322	G	A	G	A	0.00994346	-0.000813143	0.604805	0.686175	FALSE	FALSE	FALSE	7zjeq2	52072076	0.230558	0.000678228	outcome	TRUE	reported	textfile	412181	61251	350930	0.00171571	52105988	421764	16	6.80002e-09	ukb-b-16576	|| id:ukb-b-16576	TRUE	reported	igd	2	1	TRUE	7.96312e-05	33.5881	NA	NA	7.96316e-05	421764	3.48735e-06	412181	TRUE	0.00127402
	rs1622515	G	A	G	A	0.00991719	0.000239036	0.484704	0.462819	FALSE	FALSE	FALSE	7zjeq2	95790269	0.703743	0.00062859	outcome	TRUE	reported	textfile	412181	61251	350930	0.00167077	95523433	421764	11	2.90001e-09	ukb-b-16576	|| id:ukb-b-16576	TRUE	reported	igd	2	1	TRUE	8.35292e-05	35.2324	NA	NA	8.35296e-05	421764	3.50837e-07	412181	TRUE	9.52075e-05
	rs1648404	T	C	T	C	0.00941595	-0.000288291	0.476112	0.451142	FALSE	FALSE	FALSE	7zjeq2	37173901	0.647064	0.000629669	outcome	TRUE	reported	textfile	412181	61251	350930	0.00167357	37175523	421764	4	1.79999e-08	ukb-b-16576	|| id:ukb-b-16576	TRUE	reported	igd	2	1	TRUE	7.50479e-05	31.6547	NA	NA	7.50482e-05	421764	5.08571e-07	412181	TRUE	0.000283649
	rs17175518	A	C	A	C	0.0114962	-0.000351007	0.232775	0.185033	FALSE	FALSE	FALSE	7zjeq2	60183350	0.663189	0.000805957	outcome	TRUE	reported	textfile	412181	61251	350930	0.00197514	57850583	421764	18	5.89997e-09	ukb-b-16576	|| id:ukb-b-16576	TRUE	reported	igd	2	1	TRUE	8.03172e-05	33.8775	NA	NA	8.03176e-05	421764	4.60174e-07	412181	TRUE	0.000155459
	rs17184707	T	C	T	C	-0.0114381	-0.000392188	0.212811	0.226893	FALSE	FALSE	FALSE	7zjeq2	165327067	0.601055	0.000750049	outcome	TRUE	reported	textfile	412181	61251	350930	0.00204011	166183577	421764	2	2.1e-08	ukb-b-16576	|| id:ukb-b-16576	TRUE	reported	igd	2	1	TRUE	7.45244e-05	31.4339	NA	NA	7.45248e-05	421764	6.6332e-07	412181	TRUE	0.000357361
	rs261809	G	A	G	A	-0.00962858	0.000689432	0.540636	0.472321	FALSE	FALSE	FALSE	7zjeq2	240891165	0.272937	0.000628858	outcome	TRUE	reported	textfile	412181	61251	350930	0.00167902	241054465	421764	1	9.80009e-09	ukb-b-16576	|| id:ukb-b-16576	TRUE	reported	igd	2	1	TRUE	7.79667e-05	32.886	NA	NA	7.79671e-05	421764	2.91602e-06	412181	TRUE	0.00114627
	rs3101339	C	A	C	A	0.0142595	0.00202796	0.603285	0.645678	FALSE	FALSE	FALSE	7zjeq2	72282986	0.00204927	0.000657789	outcome	TRUE	reported	textfile	412181	61251	350930	0.00170546	72748669	421764	1	6.20012e-17	ukb-b-16576	|| id:ukb-b-16576	TRUE	reported	igd	2	1	TRUE	0.000165723	69.9074	NA	NA	0.000165724	421764	2.30595e-05	412181	TRUE	0.00022829
	rs34162196	T	C	T	C	-0.0223628	0.00156322	0.101001	0.092802	FALSE	FALSE	FALSE	7zjeq2	21569994	0.14826	0.00108128	outcome	TRUE	reported	textfile	412181	61251	350930	0.00277168	22038125	421764	14	7.10068e-16	ukb-b-16576	|| id:ukb-b-16576	TRUE	reported	igd	2	1	TRUE	0.000154323	65.0975	NA	NA	0.000154323	421764	5.07079e-06	412181	TRUE	3.41713e-06
	rs4140799	A	G	A	G	0.0094566	-0.00139736	0.531856	0.543034	FALSE	FALSE	FALSE	7zjeq2	71704252	0.0264265	0.000629477	outcome	TRUE	reported	textfile	412181	61251	350930	0.00167846	72170969	421764	14	1.79999e-08	ukb-b-16576	|| id:ukb-b-16576	TRUE	reported	igd	2	1	TRUE	7.52568e-05	31.7429	NA	NA	7.52572e-05	421764	1.19554e-05	412181	TRUE	0.0172087
	rs4149513	A	G	A	G	0.01173	-9.77466e-05	0.493537	0.509654	FALSE	FALSE	FALSE	7zjeq2	100406264	0.876179	0.000627324	outcome	TRUE	reported	textfile	412181	61251	350930	0.00167139	101022726	421764	2	2.19989e-12	ukb-b-16576	|| id:ukb-b-16576	TRUE	reported	igd	2	1	TRUE	0.000116767	49.2536	NA	NA	0.000116768	421764	5.89025e-08	412181	TRUE	1.41381e-06
	rs4269101	G	T	G	T	-0.0138099	0.0015189	0.718948	0.65737	FALSE	FALSE	FALSE	7zjeq2	18722051	0.0215397	0.000660855	outcome	TRUE	reported	textfile	412181	61251	350930	0.00185921	18763543	421764	3	1.10002e-13	ukb-b-16576	|| id:ukb-b-16576	TRUE	reported	igd	2	1	TRUE	0.000130797	55.1724	NA	NA	0.000130798	421764	1.28161e-05	412181	TRUE	0.000334023
	rs4800488	A	C	A	C	0.0119836	-0.000128696	0.489858	0.492061	FALSE	FALSE	FALSE	7zjeq2	23537607	0.837482	0.000627433	outcome	TRUE	reported	textfile	412181	61251	350930	0.00167202	21117571	421764	18	7.70016e-13	ukb-b-16576	|| id:ukb-b-16576	TRUE	reported	igd	2	1	TRUE	0.000121778	51.3676	NA	NA	0.000121779	421764	1.02073e-07	412181	TRUE	9.94353e-07
	rs57499472	C	T	C	T	0.00991231	-0.000371155	0.404131	0.507731	FALSE	FALSE	FALSE	7zjeq2	147521550	0.555634	0.000629784	outcome	TRUE	reported	textfile	412181	61251	350930	0.00171869	147239337	421764	3	8.10009e-09	ukb-b-16576	|| id:ukb-b-16576	TRUE	reported	igd	2	1	TRUE	7.88589e-05	33.2623	NA	NA	7.88593e-05	421764	8.42638e-07	412181	TRUE	0.000277471
	rs61937394	G	T	G	T	-0.0130265	0.00160902	0.195017	0.140838	FALSE	FALSE	FALSE	7zjeq2	116318865	0.0790624	0.000916218	outcome	TRUE	reported	textfile	412181	61251	350930	0.00220038	116756670	421764	12	3.2e-09	ukb-b-16576	|| id:ukb-b-16576	TRUE	reported	igd	2	1	TRUE	8.30911e-05	35.0476	NA	NA	8.30915e-05	421764	7.48232e-06	412181	TRUE	0.00357896
	rs62084586	C	T	C	T	0.0133946	-0.00120582	0.165729	0.2053	FALSE	FALSE	FALSE	7zjeq2	58341867	0.120471	0.000776547	outcome	TRUE	reported	textfile	412181	61251	350930	0.00226174	56419228	421764	17	3.2e-09	ukb-b-16576	|| id:ukb-b-16576	TRUE	reported	igd	2	1	TRUE	8.31512e-05	35.0729	NA	NA	8.31516e-05	421764	5.8498e-06	412181	TRUE	0.00221935
	rs6765212	T	C	T	C	0.0109896	-0.000649887	0.270909	0.287163	FALSE	FALSE	FALSE	7zjeq2	43889992	0.3481	0.000692636	outcome	TRUE	reported	textfile	412181	61251	350930	0.0018852	43931484	421764	3	5.60003e-09	ukb-b-16576	|| id:ukb-b-16576	TRUE	reported	igd	2	1	TRUE	8.05646e-05	33.9818	NA	NA	8.0565e-05	421764	2.13589e-06	412181	TRUE	0.0006015
	rs72720396	G	A	G	A	0.0114265	-0.00128677	0.229157	0.164242	FALSE	FALSE	FALSE	7zjeq2	90726025	0.130761	0.000851538	outcome	TRUE	reported	textfile	412181	61251	350930	0.00198541	91191582	421764	1	8.70001e-09	ukb-b-16576	|| id:ukb-b-16576	TRUE	reported	igd	2	1	TRUE	7.85276e-05	33.1226	NA	NA	7.8528e-05	421764	5.53995e-06	412181	TRUE	0.00296426
	rs75641275	C	A	C	A	-0.0141613	0.00111121	0.143372	0.225004	FALSE	FALSE	FALSE	7zjeq2	97861577	0.138358	0.00074984	outcome	TRUE	reported	textfile	412181	61251	350930	0.00238518	98327133	421764	1	2.90001e-09	ukb-b-16576	|| id:ukb-b-16576	TRUE	reported	igd	2	1	TRUE	8.35715e-05	35.2502	NA	NA	8.35719e-05	421764	5.32803e-06	412181	TRUE	0.0018079
	rs7582086	T	G	T	G	-0.00962821	-0.000149394	0.468273	0.580879	FALSE	FALSE	FALSE	7zjeq2	60004691	0.814382	0.000636322	outcome	TRUE	reported	textfile	412181	61251	350930	0.00167381	60231826	421764	2	8.79995e-09	ukb-b-16576	|| id:ukb-b-16576	TRUE	reported	igd	2	1	TRUE	7.84468e-05	33.0885	NA	NA	7.84472e-05	421764	1.33729e-07	412181	TRUE	0.000105747
	rs7599488	T	C	T	C	-0.0104154	0.000806192	0.426408	0.480609	FALSE	FALSE	FALSE	7zjeq2	60491212	0.199636	0.000628565	outcome	TRUE	reported	textfile	412181	61251	350930	0.00168729	60718347	421764	2	6.69993e-10	ukb-b-16576	|| id:ukb-b-16576	TRUE	reported	igd	2	1	TRUE	9.03366e-05	38.104	NA	NA	9.0337e-05	421764	3.99107e-06	412181	TRUE	0.000609113
	rs7808471	C	T	C	T	-0.0115362	-0.000352841	0.322136	0.320432	FALSE	FALSE	FALSE	7zjeq2	133031742	0.600051	0.000672939	outcome	TRUE	reported	textfile	412181	61251	350930	0.00178604	132716502	421764	7	1.09999e-10	ukb-b-16576	|| id:ukb-b-16576	TRUE	reported	igd	2	1	TRUE	9.89078e-05	41.7197	NA	NA	9.89083e-05	421764	6.66992e-07	412181	TRUE	3.07296e-05
	rs7829800	G	A	G	A	-0.0104463	-9.18295e-05	0.671041	0.745054	FALSE	FALSE	FALSE	7zjeq2	143177288	0.898458	0.000719616	outcome	TRUE	reported	textfile	412181	61251	350930	0.00178709	144258705	421764	8	5.1e-09	ukb-b-16576	|| id:ukb-b-16576	TRUE	reported	igd	2	1	TRUE	8.10079e-05	34.1688	NA	NA	8.10083e-05	421764	3.95073e-08	412181	TRUE	5.85172e-05
	rs8081370	T	C	T	C	-0.0166666	0.00151109	0.910232	0.84344	FALSE	FALSE	FALSE	7zjeq2	1470318	0.0803711	0.0008642	outcome	TRUE	reported	textfile	412181	61251	350930	0.00293795	1373612	421764	17	1.40001e-08	ukb-b-16576	|| id:ukb-b-16576	TRUE	reported	igd	2	1	TRUE	7.62961e-05	32.1813	NA	NA	7.62965e-05	421764	7.41759e-06	412181	TRUE	0.00605724
	rs862227	G	A	G	A	-0.0091646	0.000733914	0.458327	0.438767	FALSE	FALSE	FALSE	7zjeq2	73569027	0.245642	0.000632139	outcome	TRUE	reported	textfile	412181	61251	350930	0.00167238	73602926	421764	16	4.30002e-08	ukb-b-16576	|| id:ukb-b-16576	TRUE	reported	igd	2	1	TRUE	7.11962e-05	30.03	NA	NA	7.11965e-05	421764	3.27023e-06	412181	TRUE	0.0024708
	rs893856	A	G	A	G	-0.013361	0.000133183	0.148988	0.186846	FALSE	FALSE	FALSE	7zjeq2	125034998	0.868573	0.000804871	outcome	TRUE	reported	textfile	412181	61251	350930	0.00234923	126723567	421764	10	1.29999e-08	ukb-b-16576	|| id:ukb-b-16576	TRUE	reported	igd	2	1	TRUE	7.66874e-05	32.3463	NA	NA	7.66878e-05	421764	6.64292e-08	412181	TRUE	0.00010416
	rs9295661	A	C	A	C	0.0207343	-0.000535225	0.914264	0.961209	FALSE	FALSE	FALSE	7zjeq2	25449798	0.742342	0.00162804	outcome	TRUE	reported	textfile	412181	61251	350930	0.00298952	25450026	421764	6	4.00037e-12	ukb-b-16576	|| id:ukb-b-16576	TRUE	reported	igd	2	1	TRUE	0.00011404	48.1032	NA	NA	0.00011404	421764	2.62214e-07	412181	TRUE	3.44886e-06
	rs9385269	T	C	T	C	0.0120673	-0.000102915	0.524565	0.512449	FALSE	FALSE	FALSE	7zjeq2	98100103	0.869782	0.000627779	outcome	TRUE	reported	textfile	412181	61251	350930	0.00168183	98547979	421764	6	7.19946e-13	ukb-b-16576	|| id:ukb-b-16576	TRUE	reported	igd	2	1	TRUE	0.000122049	51.4818	NA	NA	0.000122049	421764	6.52015e-08	412181	TRUE	8.32308e-07
ukb-b-1707	rs61729488	C	T	C	T	-0.023024	0.00010595	0.10572	0.0916482	FALSE	FALSE	FALSE	7zjeq2	49030471	0.922319	0.00108653	outcome	TRUE	reported	textfile	412181	61251	350930	0.00355347	49067904	326565	3	9.20026e-11	ukb-b-1707	|| id:ukb-b-1707	TRUE	reported	igd	2	1	TRUE	0.000128538	41.9811	NA	NA	0.000128539	326565	2.30692e-08	412181	TRUE	1.79863e-06
	rs62033406	G	A	G	A	0.0144754	-0.00125558	0.408781	0.442777	FALSE	FALSE	FALSE	7zjeq2	53790314	0.0468403	0.000631662	outcome	TRUE	reported	textfile	412181	61251	350930	0.0022256	53824226	326565	16	7.8001e-11	ukb-b-1707	|| id:ukb-b-1707	TRUE	reported	igd	2	1	TRUE	0.000129521	42.3023	NA	NA	0.000129522	326565	9.58582e-06	412181	TRUE	0.000405384
	rs6488335	G	T	G	T	0.0124828	-0.000324277	0.477991	0.401026	FALSE	FALSE	FALSE	7zjeq2	10987884	0.612163	0.000639615	outcome	TRUE	reported	textfile	412181	61251	350930	0.00218655	11140483	326565	12	1.09999e-08	ukb-b-1707	|| id:ukb-b-1707	TRUE	reported	igd	2	1	TRUE	9.97912e-05	32.5914	NA	NA	9.97918e-05	326565	6.23604e-07	412181	TRUE	8.59562e-05
	rs9299529	C	T	C	T	0.0139343	-6.53967e-05	0.742611	0.810481	FALSE	FALSE	FALSE	7zjeq2	75810302	0.935135	0.000803542	outcome	TRUE	reported	textfile	412181	61251	350930	0.00250042	77570060	326565	10	2.5e-08	ukb-b-1707	|| id:ukb-b-1707	TRUE	reported	igd	2	1	TRUE	9.50897e-05	31.0557	NA	NA	9.50903e-05	326565	1.60697e-08	412181	TRUE	3.98313e-05
ukb-b-17627	rs11680516	C	T	C	T	0.0122842	-0.00055319	0.202388	0.161361	FALSE	FALSE	FALSE	7zjeq2	207340987	0.517994	0.000855749	outcome	TRUE	reported	textfile	412181	61251	350930	0.00202829	208205711	460880	2	1.40001e-09	ukb-b-17627	|| id:ukb-b-17627	TRUE	reported	igd	2	1	TRUE	7.95813e-05	36.6802	NA	NA	7.95817e-05	460880	1.01384e-06	412181	TRUE	0.000222801
	rs16822430	C	T	C	T	0.0116344	0.00105614	0.23321	0.274281	FALSE	FALSE	FALSE	7zjeq2	143389906	0.13397	0.000704741	outcome	TRUE	reported	textfile	412181	61251	350930	0.00191996	144147475	460880	2	1.40001e-09	ukb-b-17627	|| id:ukb-b-17627	TRUE	reported	igd	2	1	TRUE	7.96675e-05	36.7199	NA	NA	7.96678e-05	460880	5.44873e-06	412181	TRUE	0.00210682
	rs17317920	G	A	G	A	0.00906029	-7.28003e-05	0.479238	0.409357	FALSE	FALSE	FALSE	7zjeq2	25477484	0.909395	0.000639714	outcome	TRUE	reported	textfile	412181	61251	350930	0.0016312	25517103	460880	7	2.80001e-08	ukb-b-17627	|| id:ukb-b-17627	TRUE	reported	igd	2	1	TRUE	6.69349e-05	30.8509	NA	NA	6.69352e-05	460880	3.14202e-08	412181	TRUE	0.000188693
	rs35287743	T	G	T	G	-0.0177401	0.000974795	0.11583	0.0909577	FALSE	FALSE	FALSE	7zjeq2	109619445	0.372897	0.00109397	outcome	TRUE	reported	textfile	412181	61251	350930	0.00255244	110057250	460880	12	3.59998e-12	ukb-b-17627	|| id:ukb-b-17627	TRUE	reported	igd	2	1	TRUE	0.000104802	48.3058	NA	NA	0.000104802	460880	1.92632e-06	412181	TRUE	3.65871e-05
	rs3799077	G	T	G	T	-0.0107346	0.000508026	0.309993	0.317903	FALSE	FALSE	FALSE	7zjeq2	69286325	0.452795	0.00067668	outcome	TRUE	reported	textfile	412181	61251	350930	0.00175764	69996217	460880	6	1e-09	ukb-b-17627	|| id:ukb-b-17627	TRUE	reported	igd	2	1	TRUE	8.09261e-05	37.3001	NA	NA	8.09265e-05	460880	1.36747e-06	412181	TRUE	0.000261352
	rs4318925	T	C	T	C	-0.0150377	-0.00101657	0.177245	0.153963	FALSE	FALSE	FALSE	7zjeq2	32793729	0.242668	0.000870093	outcome	TRUE	reported	textfile	412181	61251	350930	0.0021207	32761506	460880	6	1.29987e-12	ukb-b-17627	|| id:ukb-b-17627	TRUE	reported	igd	2	1	TRUE	0.000109086	50.2808	NA	NA	0.000109086	460880	3.31174e-06	412181	TRUE	5.74082e-05
	rs6957745	C	T	C	T	-0.0121791	0.00131258	0.202978	0.177392	FALSE	FALSE	FALSE	7zjeq2	73642420	0.111141	0.000823925	outcome	TRUE	reported	textfile	412181	61251	350930	0.00202331	73056750	460880	7	1.79999e-09	ukb-b-17627	|| id:ukb-b-17627	TRUE	reported	igd	2	1	TRUE	7.8611e-05	36.2329	NA	NA	7.86114e-05	460880	6.15726e-06	412181	TRUE	0.00289743
	rs7148387	G	A	G	A	-0.00930647	0.000309192	0.590715	0.581494	FALSE	FALSE	FALSE	7zjeq2	29305926	0.626167	0.000634724	outcome	TRUE	reported	textfile	412181	61251	350930	0.00165022	29775132	460880	14	1.7e-08	ukb-b-17627	|| id:ukb-b-17627	TRUE	reported	igd	2	1	TRUE	6.90031e-05	31.8042	NA	NA	6.90034e-05	460880	5.75706e-07	412181	TRUE	0.000429985
	rs838133	G	A	G	A	0.016184	-0.000352257	0.549409	0.620434	FALSE	FALSE	FALSE	7zjeq2	48756272	0.58788	0.000650029	outcome	TRUE	reported	textfile	412181	61251	350930	0.00167625	49259529	460880	19	4.70002e-22	ukb-b-17627	|| id:ukb-b-17627	TRUE	reported	igd	2	1	TRUE	0.000202217	93.2164	NA	NA	0.000202218	460880	7.12472e-07	412181	TRUE	4.3775e-10
ukb-b-1996	rs1052352	T	C	T	C	0.00816444	-0.00134242	0.52355	0.480342	FALSE	FALSE	FALSE	7zjeq2	31183958	0.0326392	0.000628327	outcome	TRUE	reported	textfile	412181	61251	350930	0.00142564	31195279	435435	16	1e-08	ukb-b-1996	|| id:ukb-b-1996	TRUE	reported	igd	2	1	TRUE	7.53142e-05	32.7968	NA	NA	7.53146e-05	435435	1.10743e-05	412181	TRUE	0.0138088
	rs10819082	A	G	A	G	-0.00916475	0.000194148	0.66734	0.791892	FALSE	FALSE	FALSE	7zjeq2	125883338	0.802027	0.000774347	outcome	TRUE	reported	textfile	412181	61251	350930	0.00151342	128645617	435435	9	1.40001e-09	ukb-b-1996	|| id:ukb-b-1996	TRUE	reported	igd	2	1	TRUE	8.42098e-05	36.6708	NA	NA	8.42101e-05	435435	1.52514e-07	412181	TRUE	5.27536e-05
	rs12203592	T	C	T	C	-0.0102862	0.00226084	0.219338	0.0304905	FALSE	FALSE	FALSE	7zjeq2	396321	0.228726	0.00187832	outcome	TRUE	reported	textfile	412181	61251	350930	0.00169411	396321	435435	6	1.29999e-09	ukb-b-1996	|| id:ukb-b-1996	TRUE	reported	igd	2	1	TRUE	8.46577e-05	36.8659	NA	NA	8.46581e-05	435435	3.5149e-06	412181	TRUE	0.000748147
	rs12908495	A	C	A	C	-0.00935	0.000368178	0.242533	0.159481	FALSE	FALSE	FALSE	7zjeq2	96468050	0.667721	0.000857671	outcome	TRUE	reported	textfile	412181	61251	350930	0.00166573	97011280	435435	15	2e-08	ukb-b-1996	|| id:ukb-b-1996	TRUE	reported	igd	2	1	TRUE	7.23535e-05	31.5074	NA	NA	7.23538e-05	435435	4.47083e-07	412181	TRUE	0.000310302
	rs1890012	G	T	G	T	-0.0104258	0.00119184	0.19473	0.213873	FALSE	FALSE	FALSE	7zjeq2	54359547	0.120695	0.000768005	outcome	TRUE	reported	textfile	412181	61251	350930	0.00180794	54933682	435435	13	8.10009e-09	ukb-b-1996	|| id:ukb-b-1996	TRUE	reported	igd	2	1	TRUE	7.6365e-05	33.2544	NA	NA	7.63653e-05	435435	5.84278e-06	412181	TRUE	0.00362596
	rs4291983	A	C	A	C	-0.00839985	-8.2749e-05	0.517576	0.50453	FALSE	FALSE	FALSE	7zjeq2	40526446	0.894957	0.00062672	outcome	TRUE	reported	textfile	412181	61251	350930	0.00142481	38106410	435435	18	3.69999e-09	ukb-b-1996	|| id:ukb-b-1996	TRUE	reported	igd	2	1	TRUE	7.98125e-05	34.7558	NA	NA	7.98129e-05	435435	4.22953e-08	412181	TRUE	5.90903e-05
	rs62461186	C	A	C	A	-0.0113438	0.0019411	0.179827	0.108298	FALSE	FALSE	FALSE	7zjeq2	78100836	0.0551087	0.00101203	outcome	TRUE	reported	textfile	412181	61251	350930	0.00185732	77730153	435435	7	1e-09	ukb-b-1996	|| id:ukb-b-1996	TRUE	reported	igd	2	1	TRUE	8.5661e-05	37.3028	NA	NA	8.56614e-05	435435	8.92523e-06	412181	TRUE	0.00392292
	rs6482190	G	A	G	A	0.0112719	-0.00228396	0.719408	0.788792	FALSE	FALSE	FALSE	7zjeq2	21748880	0.00294205	0.000768045	outcome	TRUE	reported	textfile	412181	61251	350930	0.00159025	22037809	435435	10	1.39991e-12	ukb-b-1996	|| id:ukb-b-1996	TRUE	reported	igd	2	1	TRUE	0.000115369	50.2414	NA	NA	0.00011537	435435	2.1454e-05	412181	TRUE	0.00493342
	rs75248709	T	C	T	C	-0.0197339	-0.00141492	0.045947	0.0527123	FALSE	FALSE	FALSE	7zjeq2	91639227	0.31802	0.001417	outcome	TRUE	reported	textfile	412181	61251	350930	0.00352774	92348945	435435	6	2.19999e-08	ukb-b-1996	|| id:ukb-b-1996	TRUE	reported	igd	2	1	TRUE	7.18585e-05	31.2918	NA	NA	7.18588e-05	435435	2.41901e-06	412181	TRUE	0.00144692
	rs790561	G	A	G	A	0.012474	0.00107477	0.704134	0.734069	FALSE	FALSE	FALSE	7zjeq2	63705468	0.129671	0.000709233	outcome	TRUE	reported	textfile	412181	61251	350930	0.00156199	64618026	435435	8	1.39991e-15	ukb-b-1996	|| id:ukb-b-1996	TRUE	reported	igd	2	1	TRUE	0.000146443	63.7754	NA	NA	0.000146443	435435	5.57141e-06	412181	TRUE	7.37239e-06
	rs8130508	A	G	A	G	0.0087404	0.00111439	0.289686	0.31284	FALSE	FALSE	FALSE	7zjeq2	17677547	0.100297	0.000678095	outcome	TRUE	reported	textfile	412181	61251	350930	0.00157797	19049865	435435	21	2.99999e-08	ukb-b-1996	|| id:ukb-b-1996	TRUE	reported	igd	2	1	TRUE	7.04549e-05	30.6805	NA	NA	7.04552e-05	435435	6.55246e-06	412181	TRUE	0.00726108
ukb-b-2209	rs10061973	T	G	T	G	-0.0108521	-0.000110314	0.5139	0.428414	FALSE	FALSE	FALSE	7zjeq2	167384493	0.861745	0.00063343	outcome	TRUE	reported	textfile	412181	61251	350930	0.00191598	166811498	460443	5	1.5e-08	ukb-b-2209	|| id:ukb-b-2209	TRUE	reported	igd	2	1	TRUE	6.9669e-05	32.0807	NA	NA	6.96693e-05	460443	7.35831e-08	412181	TRUE	0.000165774
	rs10076975	C	T	C	T	0.0112394	0.000404661	0.381413	0.477492	FALSE	FALSE	FALSE	7zjeq2	165091987	0.519468	0.000628194	outcome	TRUE	reported	textfile	412181	61251	350930	0.0019672	164518993	460443	5	1.09999e-08	ukb-b-2209	|| id:ukb-b-2209	TRUE	reported	igd	2	1	TRUE	7.08896e-05	32.6428	NA	NA	7.08899e-05	460443	1.00672e-06	412181	TRUE	0.00054278
	rs10510554	C	T	C	T	0.0110446	6.1084e-05	0.569277	0.529535	FALSE	FALSE	FALSE	7zjeq2	25058285	0.92262	0.000628864	outcome	TRUE	reported	textfile	412181	61251	350930	0.00193636	25099776	460443	3	1.2e-08	ukb-b-2209	|| id:ukb-b-2209	TRUE	reported	igd	2	1	TRUE	7.06515e-05	32.5331	NA	NA	7.06518e-05	460443	2.28905e-08	412181	TRUE	0.000118376
	rs10513136	A	G	A	G	-0.0233232	-0.00559676	0.065424	0.0158402	FALSE	FALSE	FALSE	7zjeq2	141388770	0.025698	0.00250892	outcome	TRUE	reported	textfile	412181	61251	350930	0.00386307	141107612	460443	3	1.6e-09	ukb-b-2209	|| id:ukb-b-2209	TRUE	reported	igd	2	1	TRUE	7.91591e-05	36.451	NA	NA	7.91594e-05	460443	1.20728e-05	412181	TRUE	0.0114406
	rs11233632	T	C	T	C	-0.0121744	0.00110644	0.580068	0.633717	FALSE	FALSE	FALSE	7zjeq2	83479639	0.0892606	0.000651111	outcome	TRUE	reported	textfile	412181	61251	350930	0.00193858	83190682	460443	11	3.40001e-10	ukb-b-2209	|| id:ukb-b-2209	TRUE	reported	igd	2	1	TRUE	8.56475e-05	39.439	NA	NA	8.56479e-05	460443	7.00578e-06	412181	TRUE	0.00205831
	rs114497213	T	G	T	G	0.0273225	-0.00108591	0.05481	0.0376568	FALSE	FALSE	FALSE	7zjeq2	115495739	0.513153	0.00166057	outcome	TRUE	reported	textfile	412181	61251	350930	0.00423605	115214586	460443	3	1.09999e-10	ukb-b-2209	|| id:ukb-b-2209	TRUE	reported	igd	2	1	TRUE	9.03449e-05	41.6023	NA	NA	9.03453e-05	460443	1.0375e-06	412181	TRUE	7.56345e-05
	rs11767283	G	A	G	A	0.0176735	-6.22027e-05	0.221709	0.285323	FALSE	FALSE	FALSE	7zjeq2	122307402	0.929381	0.000701875	outcome	TRUE	reported	textfile	412181	61251	350930	0.00231943	121947456	460443	7	2.49977e-14	ukb-b-2209	|| id:ukb-b-2209	TRUE	reported	igd	2	1	TRUE	0.000126082	58.0605	NA	NA	0.000126082	460443	1.90552e-08	412181	TRUE	2.31136e-07
	rs11859365	C	A	C	A	0.0225669	0.000240012	0.253765	0.315774	FALSE	FALSE	FALSE	7zjeq2	83650340	0.72249	0.000675836	outcome	TRUE	reported	textfile	412181	61251	350930	0.00219679	83683945	460443	16	9.3994e-25	ukb-b-2209	|| id:ukb-b-2209	TRUE	reported	igd	2	1	TRUE	0.000229135	105.527	NA	NA	0.000229136	460443	3.05983e-07	412181	TRUE	1.03248e-11
	rs11924728	T	C	T	C	-0.0146517	0.00166756	0.172747	0.157782	FALSE	FALSE	FALSE	7zjeq2	176985584	0.0526138	0.000860419	outcome	TRUE	reported	textfile	412181	61251	350930	0.00252741	176703372	460443	3	6.69993e-09	ukb-b-2209	|| id:ukb-b-2209	TRUE	reported	igd	2	1	TRUE	7.29822e-05	33.6065	NA	NA	7.29825e-05	460443	9.11283e-06	412181	TRUE	0.00998499
	rs12663865	A	G	A	G	0.012772	0.00033894	0.758185	0.769905	FALSE	FALSE	FALSE	7zjeq2	87393431	0.64985	0.000746611	outcome	TRUE	reported	textfile	412181	61251	350930	0.00223239	88103149	460443	6	1.09999e-08	ukb-b-2209	|| id:ukb-b-2209	TRUE	reported	igd	2	1	TRUE	7.10838e-05	32.7322	NA	NA	7.10842e-05	460443	5.00001e-07	412181	TRUE	0.00031549
	rs12806161	A	G	A	G	-0.011614	-0.000138992	0.413763	0.461942	FALSE	FALSE	FALSE	7zjeq2	88856941	0.824859	0.000628069	outcome	TRUE	reported	textfile	412181	61251	350930	0.00194023	88590109	460443	11	2.19999e-09	ukb-b-2209	|| id:ukb-b-2209	TRUE	reported	igd	2	1	TRUE	7.78122e-05	35.8307	NA	NA	7.78125e-05	460443	1.18817e-07	412181	TRUE	7.71325e-05
	rs12855717	T	C	T	C	-0.0122298	0.000623581	0.526774	0.566327	FALSE	FALSE	FALSE	7zjeq2	100600381	0.326328	0.00063531	outcome	TRUE	reported	textfile	412181	61251	350930	0.00192275	101252635	460443	13	2e-10	ukb-b-2209	|| id:ukb-b-2209	TRUE	reported	igd	2	1	TRUE	8.78575e-05	40.4568	NA	NA	8.78579e-05	460443	2.33737e-06	412181	TRUE	0.000253786
	rs12983532	T	C	T	C	-0.0133895	0.000488334	0.251137	0.231423	FALSE	FALSE	FALSE	7zjeq2	18356512	0.512677	0.000745919	outcome	TRUE	reported	textfile	412181	61251	350930	0.00223333	18467322	460443	19	2e-09	ukb-b-2209	|| id:ukb-b-2209	TRUE	reported	igd	2	1	TRUE	7.80572e-05	35.9436	NA	NA	7.80576e-05	460443	1.03983e-06	412181	TRUE	0.000267588
	rs16891727	A	C	A	C	-0.0237173	-0.00134624	0.129814	0.084845	FALSE	FALSE	FALSE	7zjeq2	26488632	0.23285	0.0011284	outcome	TRUE	reported	textfile	412181	61251	350930	0.00284003	26488860	460443	6	6.79986e-17	ukb-b-2209	|| id:ukb-b-2209	TRUE	reported	igd	2	1	TRUE	0.000151441	69.7401	NA	NA	0.000151441	460443	3.45328e-06	412181	TRUE	1.10083e-06
	rs17050031	T	C	T	C	-0.0120492	-0.0010067	0.4801	0.437758	FALSE	FALSE	FALSE	7zjeq2	59260884	0.111896	0.000633255	outcome	TRUE	reported	textfile	412181	61251	350930	0.0019207	59488019	460443	2	3.50002e-10	ukb-b-2209	|| id:ukb-b-2209	TRUE	reported	igd	2	1	TRUE	8.54642e-05	39.3546	NA	NA	8.54646e-05	460443	6.13133e-06	412181	TRUE	0.00159581
	rs1876245	C	T	C	T	0.0151162	-0.00117279	0.431482	0.395787	FALSE	FALSE	FALSE	7zjeq2	71485612	0.0671599	0.000640658	outcome	TRUE	reported	textfile	412181	61251	350930	0.00193122	71534763	460443	3	5.00035e-15	ukb-b-2209	|| id:ukb-b-2209	TRUE	reported	igd	2	1	TRUE	0.000133042	61.266	NA	NA	0.000133042	460443	8.13015e-06	412181	TRUE	5.12999e-05
	rs1951286	G	T	G	T	-0.0145833	0.000197038	0.644911	0.645232	FALSE	FALSE	FALSE	7zjeq2	29296806	0.763145	0.000653843	outcome	TRUE	reported	textfile	412181	61251	350930	0.00199948	29766012	460443	14	2.99985e-13	ukb-b-2209	|| id:ukb-b-2209	TRUE	reported	igd	2	1	TRUE	0.000115518	53.1956	NA	NA	0.000115519	460443	2.20327e-07	412181	TRUE	1.63762e-06
	rs2271308	C	T	C	T	0.0119643	-0.00272633	0.733181	0.739147	FALSE	FALSE	FALSE	7zjeq2	39661229	0.000129268	0.000712235	outcome	TRUE	reported	textfile	412181	61251	350930	0.00216177	37817482	460443	17	3.09999e-08	ukb-b-2209	|| id:ukb-b-2209	TRUE	reported	igd	2	1	TRUE	6.65198e-05	30.6305	NA	NA	6.65201e-05	460443	3.55475e-05	412181	TRUE	0.306238
	rs2301594	A	G	A	G	-0.0145202	-0.000174963	0.173913	0.139743	FALSE	FALSE	FALSE	7zjeq2	16754135	0.847066	0.000907188	outcome	TRUE	reported	textfile	412181	61251	350930	0.002538	16754366	460443	6	1.09999e-08	ukb-b-2209	|| id:ukb-b-2209	TRUE	reported	igd	2	1	TRUE	7.10813e-05	32.7311	NA	NA	7.10816e-05	460443	9.02427e-08	412181	TRUE	0.000149539
	rs275160	C	T	C	T	0.0121188	0.00125474	0.700597	0.675054	FALSE	FALSE	FALSE	7zjeq2	145210310	0.0618102	0.000671827	outcome	TRUE	reported	textfile	412181	61251	350930	0.00210096	145967878	460443	2	8e-09	ukb-b-2209	|| id:ukb-b-2209	TRUE	reported	igd	2	1	TRUE	7.22564e-05	33.2722	NA	NA	7.22567e-05	460443	8.46258e-06	412181	TRUE	0.00911677
	rs2827161	G	T	G	T	0.0107114	0.000680092	0.422842	0.345381	FALSE	FALSE	FALSE	7zjeq2	21967731	0.302945	0.000660195	outcome	TRUE	reported	textfile	412181	61251	350930	0.00193719	23340050	460443	21	3.2e-08	ukb-b-2209	|| id:ukb-b-2209	TRUE	reported	igd	2	1	TRUE	6.63962e-05	30.5736	NA	NA	6.63965e-05	460443	2.57457e-06	412181	TRUE	0.00227438
	rs28533540	A	G	A	G	0.0146421	-0.00107619	0.534203	0.569738	FALSE	FALSE	FALSE	7zjeq2	47575565	0.0896334	0.000634044	outcome	TRUE	reported	textfile	412181	61251	350930	0.00192478	47867762	460443	15	2.80027e-14	ukb-b-2209	|| id:ukb-b-2209	TRUE	reported	igd	2	1	TRUE	0.000125665	57.8686	NA	NA	0.000125665	460443	6.98957e-06	412181	TRUE	6.46542e-05
	rs303817	G	A	G	A	0.0135799	2.54494e-05	0.751146	0.73244	FALSE	FALSE	FALSE	7zjeq2	51782451	0.971338	0.000708296	outcome	TRUE	reported	textfile	412181	61251	350930	0.00220965	52176235	460443	12	8e-10	ukb-b-2209	|| id:ukb-b-2209	TRUE	reported	igd	2	1	TRUE	8.20228e-05	37.7698	NA	NA	8.20232e-05	460443	3.13213e-09	412181	TRUE	2.69713e-05
	rs3124402	G	A	G	A	-0.0220014	0.00171304	0.733261	0.767567	FALSE	FALSE	FALSE	7zjeq2	55400980	0.021063	0.000742587	outcome	TRUE	reported	textfile	412181	61251	350930	0.00215651	55975115	460443	13	1.9002e-24	ukb-b-2209	|| id:ukb-b-2209	TRUE	reported	igd	2	1	TRUE	0.000226008	104.087	NA	NA	0.000226009	460443	1.29107e-05	412181	TRUE	9.51061e-08
	rs35283694	T	C	T	C	-0.0270116	0.000171459	0.042751	0.0235446	FALSE	FALSE	FALSE	7zjeq2	33362274	0.933985	0.00206996	outcome	TRUE	reported	textfile	412181	61251	350930	0.00479031	33330051	460443	6	1.7e-08	ukb-b-2209	|| id:ukb-b-2209	TRUE	reported	igd	2	1	TRUE	6.90506e-05	31.7959	NA	NA	6.90509e-05	460443	1.6646e-08	412181	TRUE	0.00013608
	rs35287743	T	G	T	G	-0.0282201	0.000974795	0.115869	0.0909577	FALSE	FALSE	FALSE	7zjeq2	109619445	0.372897	0.00109397	outcome	TRUE	reported	textfile	412181	61251	350930	0.00301071	110057250	460443	12	7.00003e-21	ukb-b-2209	|| id:ukb-b-2209	TRUE	reported	igd	2	1	TRUE	0.000190775	87.8572	NA	NA	0.000190775	460443	1.92632e-06	412181	TRUE	6.852e-09
	rs4002471	T	C	T	C	-0.0192439	0.000866709	0.547362	0.431498	FALSE	FALSE	FALSE	7zjeq2	48711838	0.170995	0.00063309	outcome	TRUE	reported	textfile	412181	61251	350930	0.0019244	49215095	460443	19	1.50003e-23	ukb-b-2209	|| id:ukb-b-2209	TRUE	reported	igd	2	1	TRUE	0.000217133	99.9985	NA	NA	0.000217134	460443	4.54703e-06	412181	TRUE	4.15233e-09
	rs4278546	G	A	G	A	0.0125555	0.000410085	0.441085	0.386631	FALSE	FALSE	FALSE	7zjeq2	79506347	0.528423	0.000650502	outcome	TRUE	reported	textfile	412181	61251	350930	0.00193806	79217391	460443	11	9.30037e-11	ukb-b-2209	|| id:ukb-b-2209	TRUE	reported	igd	2	1	TRUE	9.11419e-05	41.9693	NA	NA	9.11423e-05	460443	9.64194e-07	412181	TRUE	6.48507e-05
	rs45501495	T	C	T	C	0.0156803	-0.00134842	0.236013	0.258022	FALSE	FALSE	FALSE	7zjeq2	204627326	0.0597943	0.000716367	outcome	TRUE	reported	textfile	412181	61251	350930	0.00225713	204596454	460443	1	3.69999e-12	ukb-b-2209	|| id:ukb-b-2209	TRUE	reported	igd	2	1	TRUE	0.000104803	48.2607	NA	NA	0.000104804	460443	8.59587e-06	412181	TRUE	0.000656531
	rs4869859	C	T	C	T	0.0140098	0.00043424	0.449939	0.48113	FALSE	FALSE	FALSE	7zjeq2	155526415	0.4902	0.00062934	outcome	TRUE	reported	textfile	412181	61251	350930	0.00192207	155847549	460443	6	3.10027e-13	ukb-b-2209	|| id:ukb-b-2209	TRUE	reported	igd	2	1	TRUE	0.000115372	53.128	NA	NA	0.000115372	460443	1.15505e-06	412181	TRUE	6.53878e-06
	rs4982738	A	G	A	G	0.0108608	0.000202383	0.582899	0.604352	FALSE	FALSE	FALSE	7zjeq2	23180982	0.754729	0.00064781	outcome	TRUE	reported	textfile	412181	61251	350930	0.00196936	23650191	460443	14	3.50002e-08	ukb-b-2209	|| id:ukb-b-2209	TRUE	reported	igd	2	1	TRUE	6.60494e-05	30.4139	NA	NA	6.60497e-05	460443	2.36792e-07	412181	TRUE	0.000366274
	rs552234	A	G	A	G	-0.0116474	0.00131327	0.495449	0.483651	FALSE	FALSE	FALSE	7zjeq2	104010002	0.0364066	0.000627652	outcome	TRUE	reported	textfile	412181	61251	350930	0.00191252	106772283	460443	9	1.09999e-09	ukb-b-2209	|| id:ukb-b-2209	TRUE	reported	igd	2	1	TRUE	8.05444e-05	37.0889	NA	NA	8.05447e-05	460443	1.06214e-05	412181	TRUE	0.00768464
	rs55930451	T	C	T	C	-0.0170539	0.000674067	0.108001	0.0789131	FALSE	FALSE	FALSE	7zjeq2	48812098	0.561909	0.00116217	outcome	TRUE	reported	textfile	412181	61251	350930	0.00307567	49039237	460443	2	2.90001e-08	ukb-b-2209	|| id:ukb-b-2209	TRUE	reported	igd	2	1	TRUE	6.67672e-05	30.7444	NA	NA	6.67675e-05	460443	8.1617e-07	412181	TRUE	0.000700402
	rs55985303	A	G	A	G	0.0129737	0.000306859	0.241079	0.288957	FALSE	FALSE	FALSE	7zjeq2	76997825	0.657048	0.000691135	outcome	TRUE	reported	textfile	412181	61251	350930	0.00223629	77224951	460443	2	6.59994e-09	ukb-b-2209	|| id:ukb-b-2209	TRUE	reported	igd	2	1	TRUE	7.3091e-05	33.6565	NA	NA	7.30913e-05	460443	4.78262e-07	412181	TRUE	0.000247712
	rs59355765	T	C	T	C	-0.0162522	0.00148125	0.160079	0.118572	FALSE	FALSE	FALSE	7zjeq2	55764720	0.126896	0.000970387	outcome	TRUE	reported	textfile	412181	61251	350930	0.00260966	53431951	460443	18	4.70002e-10	ukb-b-2209	|| id:ukb-b-2209	TRUE	reported	igd	2	1	TRUE	8.42256e-05	38.7842	NA	NA	8.42259e-05	460443	5.65299e-06	412181	TRUE	0.00151773
	rs6033437	A	C	A	C	0.0124683	-0.00071707	0.257329	0.207222	FALSE	FALSE	FALSE	7zjeq2	12515083	0.357534	0.000779361	outcome	TRUE	reported	textfile	412181	61251	350930	0.00220977	12495731	460443	20	1.7e-08	ukb-b-2209	|| id:ukb-b-2209	TRUE	reported	igd	2	1	TRUE	6.91376e-05	31.836	NA	NA	6.91379e-05	460443	2.0538e-06	412181	TRUE	0.00132986
	rs6059844	G	A	G	A	0.0110001	0.000792814	0.495121	0.580276	FALSE	FALSE	FALSE	7zjeq2	34448677	0.212351	0.000635712	outcome	TRUE	reported	textfile	412181	61251	350930	0.00191451	33036482	460443	20	9.20005e-09	ukb-b-2209	|| id:ukb-b-2209	TRUE	reported	igd	2	1	TRUE	7.1692e-05	33.0123	NA	NA	7.16924e-05	460443	3.77341e-06	412181	TRUE	0.00234328
	rs6089753	T	C	T	C	-0.011542	0.000660423	0.530967	0.561479	FALSE	FALSE	FALSE	7zjeq2	62556900	0.295183	0.000630885	outcome	TRUE	reported	textfile	412181	61251	350930	0.0019184	61154107	460443	20	1.79999e-09	ukb-b-2209	|| id:ukb-b-2209	TRUE	reported	igd	2	1	TRUE	7.86093e-05	36.1978	NA	NA	7.86096e-05	460443	2.65862e-06	412181	TRUE	0.000739489
	rs61882686	A	C	A	C	0.0197559	0.000725976	0.085234	0.0787527	FALSE	FALSE	FALSE	7zjeq2	46369130	0.533626	0.00116626	outcome	TRUE	reported	textfile	412181	61251	350930	0.0034254	46390680	460443	11	8e-09	ukb-b-2209	|| id:ukb-b-2209	TRUE	reported	igd	2	1	TRUE	7.22377e-05	33.2636	NA	NA	7.2238e-05	460443	9.40086e-07	412181	TRUE	0.00044539
	rs6465487	G	A	G	A	-0.0123535	0.000930413	0.399814	0.415197	FALSE	FALSE	FALSE	7zjeq2	96131382	0.143267	0.000635644	outcome	TRUE	reported	textfile	412181	61251	350930	0.00195628	95760694	460443	7	2.69998e-10	ukb-b-2209	|| id:ukb-b-2209	TRUE	reported	igd	2	1	TRUE	8.65973e-05	39.8764	NA	NA	8.65977e-05	460443	5.19799e-06	412181	TRUE	0.00105036
	rs6561943	T	C	T	C	-0.0141502	0.00088742	0.255983	0.265922	FALSE	FALSE	FALSE	7zjeq2	57782627	0.211253	0.000709863	outcome	TRUE	reported	textfile	412181	61251	350930	0.00219174	58356761	460443	13	1.09999e-10	ukb-b-2209	|| id:ukb-b-2209	TRUE	reported	igd	2	1	TRUE	9.05174e-05	41.6817	NA	NA	9.05178e-05	460443	3.79159e-06	412181	TRUE	0.000417154
	rs66931328	C	T	C	T	-0.0130717	-0.000852257	0.203744	0.226218	FALSE	FALSE	FALSE	7zjeq2	40691814	0.25571	0.000749837	outcome	TRUE	reported	textfile	412181	61251	350930	0.00237342	38271778	460443	18	3.59998e-08	ukb-b-2209	|| id:ukb-b-2209	TRUE	reported	igd	2	1	TRUE	6.58735e-05	30.3328	NA	NA	6.58737e-05	460443	3.13415e-06	412181	TRUE	0.00308108
	rs7225002	G	A	G	A	-0.013923	-0.00049784	0.4144	0.373917	FALSE	FALSE	FALSE	7zjeq2	46111701	0.442006	0.000647546	outcome	TRUE	reported	textfile	412181	61251	350930	0.00194478	44189067	460443	17	8.10028e-13	ukb-b-2209	|| id:ukb-b-2209	TRUE	reported	igd	2	1	TRUE	0.000111301	51.2534	NA	NA	0.000111302	460443	1.43401e-06	412181	TRUE	1.29024e-05
	rs7243428	G	A	G	A	-0.0129784	0.00111227	0.224648	0.204126	FALSE	FALSE	FALSE	7zjeq2	37576214	0.152673	0.000777729	outcome	TRUE	reported	textfile	412181	61251	350930	0.00229212	35156177	460443	18	1.5e-08	ukb-b-2209	|| id:ukb-b-2209	TRUE	reported	igd	2	1	TRUE	6.96244e-05	32.0602	NA	NA	6.96247e-05	460443	4.96222e-06	412181	TRUE	0.00433675
	rs7254235	G	A	G	A	-0.0106304	-0.00123561	0.577254	0.695557	FALSE	FALSE	FALSE	7zjeq2	22029703	0.0704288	0.000682981	outcome	TRUE	reported	textfile	412181	61251	350930	0.00194012	22212505	460443	19	4.30002e-08	ukb-b-2209	|| id:ukb-b-2209	TRUE	reported	igd	2	1	TRUE	6.51985e-05	30.022	NA	NA	6.51988e-05	460443	7.94065e-06	412181	TRUE	0.0142242
	rs7317926	G	A	G	A	0.0110286	0.000760603	0.561246	0.563548	FALSE	FALSE	FALSE	7zjeq2	53601377	0.228535	0.000631656	outcome	TRUE	reported	textfile	412181	61251	350930	0.0019312	54175512	460443	13	1.09999e-08	ukb-b-2209	|| id:ukb-b-2209	TRUE	reported	igd	2	1	TRUE	7.08239e-05	32.6125	NA	NA	7.08242e-05	460443	3.51777e-06	412181	TRUE	0.00228751
	rs75887709	G	A	G	A	-0.0159106	-0.00068488	0.13588	0.0962929	FALSE	FALSE	FALSE	7zjeq2	36947427	0.521818	0.00106921	outcome	TRUE	reported	textfile	412181	61251	350930	0.0028148	37438329	460443	19	1.6e-08	ukb-b-2209	|| id:ukb-b-2209	TRUE	reported	igd	2	1	TRUE	6.9386e-05	31.9504	NA	NA	6.93863e-05	460443	9.95444e-07	412181	TRUE	0.000627444
	rs790564	C	A	C	A	0.0146906	0.00110857	0.722952	0.759194	FALSE	FALSE	FALSE	7zjeq2	63691660	0.131296	0.000734635	outcome	TRUE	reported	textfile	412181	61251	350930	0.00214766	64604218	460443	8	7.89951e-12	ukb-b-2209	|| id:ukb-b-2209	TRUE	reported	igd	2	1	TRUE	0.000101608	46.7893	NA	NA	0.000101608	460443	5.52452e-06	412181	TRUE	0.000312237
	rs805262	T	C	T	C	-0.0109233	0.001296	0.478266	0.409306	FALSE	FALSE	FALSE	7zjeq2	31660956	0.041974	0.000637236	outcome	TRUE	reported	textfile	412181	61251	350930	0.00191289	31628733	460443	6	1.09999e-08	ukb-b-2209	|| id:ukb-b-2209	TRUE	reported	igd	2	1	TRUE	7.08143e-05	32.6081	NA	NA	7.08146e-05	460443	1.0035e-05	412181	TRUE	0.0143968
	rs8053277	C	T	C	T	0.0143164	-0.000972815	0.696704	0.700111	FALSE	FALSE	FALSE	7zjeq2	51435815	0.155303	0.000684576	outcome	TRUE	reported	textfile	412181	61251	350930	0.00208318	51469726	460443	16	6.29941e-12	ukb-b-2209	|| id:ukb-b-2209	TRUE	reported	igd	2	1	TRUE	0.000102564	47.2294	NA	NA	0.000102564	460443	4.89925e-06	412181	TRUE	0.000223478
	rs9272302	T	C	T	C	-0.01828	-0.00169402	0.165163	0.275609	FALSE	FALSE	FALSE	7zjeq2	32636077	0.0157464	0.000701535	outcome	TRUE	reported	textfile	412181	61251	350930	0.00268064	32603854	460443	6	9.20026e-12	ukb-b-2209	|| id:ukb-b-2209	TRUE	reported	igd	2	1	TRUE	0.000100985	46.5022	NA	NA	0.000100985	460443	1.41464e-05	412181	TRUE	0.00336164
	rs9301837	A	C	A	C	-0.0157428	0.00030769	0.143273	0.234574	FALSE	FALSE	FALSE	7zjeq2	92825059	0.677328	0.00073944	outcome	TRUE	reported	textfile	412181	61251	350930	0.00273045	93477312	460443	13	8.10009e-09	ukb-b-2209	|| id:ukb-b-2209	TRUE	reported	igd	2	1	TRUE	7.21919e-05	33.2425	NA	NA	7.21922e-05	460443	4.20083e-07	412181	TRUE	0.000251954
	rs9606833	C	T	C	T	0.0169856	0.00106464	0.243593	0.241318	FALSE	FALSE	FALSE	7zjeq2	31354027	0.145815	0.000731974	outcome	TRUE	reported	textfile	412181	61251	350930	0.00223087	31750013	460443	22	2.70023e-14	ukb-b-2209	|| id:ukb-b-2209	TRUE	reported	igd	2	1	TRUE	0.000125888	57.9711	NA	NA	0.000125888	460443	5.13247e-06	412181	TRUE	2.96431e-05
	rs9841174	C	T	C	T	0.0147781	0.000456785	0.373913	0.497851	FALSE	FALSE	FALSE	7zjeq2	167467090	0.467387	0.000628543	outcome	TRUE	reported	textfile	412181	61251	350930	0.00198025	167184878	460443	3	8.49963e-14	ukb-b-2209	|| id:ukb-b-2209	TRUE	reported	igd	2	1	TRUE	0.00012094	55.6923	NA	NA	0.00012094	460443	1.28135e-06	412181	TRUE	4.20574e-06
	rs9876782	G	A	G	A	0.0142657	-0.000382979	0.165461	0.217189	FALSE	FALSE	FALSE	7zjeq2	167009301	0.615277	0.000762067	outcome	TRUE	reported	textfile	412181	61251	350930	0.00257011	166727089	460443	3	2.80001e-08	ukb-b-2209	|| id:ukb-b-2209	TRUE	reported	igd	2	1	TRUE	6.6908e-05	30.8092	NA	NA	6.69083e-05	460443	6.12742e-07	412181	TRUE	0.00056121
	rs9958909	G	T	G	T	0.0157617	0.00197677	0.139718	0.171623	FALSE	FALSE	FALSE	7zjeq2	1841370	0.017447	0.000831571	outcome	TRUE	reported	textfile	412181	61251	350930	0.00277809	1841371	460443	18	1.40001e-08	ukb-b-2209	|| id:ukb-b-2209	TRUE	reported	igd	2	1	TRUE	6.99048e-05	32.1893	NA	NA	6.99051e-05	460443	1.37095e-05	412181	TRUE	0.0298177
ukb-b-2862	rs10789340	G	A	G	A	-0.0137797	0.00161389	0.626712	0.681392	FALSE	FALSE	FALSE	7zjeq2	72474590	0.0167329	0.000674555	outcome	TRUE	reported	textfile	412181	61251	350930	0.00176936	72940273	461053	1	6.79986e-15	ukb-b-2862	|| id:ukb-b-2862	TRUE	reported	igd	2	1	TRUE	0.000131534	60.652	NA	NA	0.000131535	461053	1.38874e-05	412181	TRUE	0.000303832
	rs10959890	C	T	C	T	-0.0126658	0.000476694	0.212297	0.168253	FALSE	FALSE	FALSE	7zjeq2	11526198	0.570171	0.000839544	outcome	TRUE	reported	textfile	412181	61251	350930	0.00209611	11526198	461053	9	1.5e-09	ukb-b-2862	|| id:ukb-b-2862	TRUE	reported	igd	2	1	TRUE	7.91866e-05	36.512	NA	NA	7.9187e-05	461053	7.82179e-07	412181	TRUE	0.00018491
	rs1105388	T	C	T	C	-0.0113754	0.00174458	0.300147	0.289788	FALSE	FALSE	FALSE	7zjeq2	205339463	0.0117972	0.000692804	outcome	TRUE	reported	textfile	412181	61251	350930	0.00187563	205308591	461053	1	1.29999e-09	ukb-b-2862	|| id:ukb-b-2862	TRUE	reported	igd	2	1	TRUE	7.97726e-05	36.7822	NA	NA	7.97729e-05	461053	1.5384e-05	412181	TRUE	0.0194414
	rs11878917	A	G	A	G	0.0150187	0.000793624	0.109688	0.0648062	FALSE	FALSE	FALSE	7zjeq2	42084847	0.533789	0.00127545	outcome	TRUE	reported	textfile	412181	61251	350930	0.00274812	42588999	461053	19	4.60002e-08	ukb-b-2862	|| id:ukb-b-2862	TRUE	reported	igd	2	1	TRUE	6.4776e-05	29.867	NA	NA	6.47763e-05	461053	9.39326e-07	412181	TRUE	0.000958176
	rs132901	T	C	T	C	0.0139249	-0.000589179	0.787662	0.764156	FALSE	FALSE	FALSE	7zjeq2	41401543	0.423889	0.000736756	outcome	TRUE	reported	textfile	412181	61251	350930	0.00209282	41797547	461053	22	2.90001e-11	ukb-b-2862	|| id:ukb-b-2862	TRUE	reported	igd	2	1	TRUE	9.60125e-05	44.2709	NA	NA	9.60129e-05	461053	1.55153e-06	412181	TRUE	6.60355e-05
	rs4676964	T	C	T	C	0.0133533	-0.00015842	0.510605	0.465593	FALSE	FALSE	FALSE	7zjeq2	70985597	0.801432	0.000629915	outcome	TRUE	reported	textfile	412181	61251	350930	0.00172438	71034748	461053	3	9.60064e-15	ukb-b-2862	|| id:ukb-b-2862	TRUE	reported	igd	2	1	TRUE	0.000130048	59.9666	NA	NA	0.000130049	461053	1.53451e-07	412181	TRUE	2.78545e-07
	rs62169335	T	C	T	C	-0.00968628	-5.1932e-05	0.543241	0.501748	FALSE	FALSE	FALSE	7zjeq2	147188501	0.934557	0.000632449	outcome	TRUE	reported	textfile	412181	61251	350930	0.00173523	147946069	461053	2	2.39999e-08	ukb-b-2862	|| id:ukb-b-2862	TRUE	reported	igd	2	1	TRUE	6.75802e-05	31.16	NA	NA	6.75805e-05	461053	1.63581e-08	412181	TRUE	0.000159748
	rs7791463	A	G	A	G	0.00954846	-7.56022e-06	0.534781	0.476782	FALSE	FALSE	FALSE	7zjeq2	98189735	0.99038	0.000627024	outcome	TRUE	reported	textfile	412181	61251	350930	0.00171063	97819047	461053	7	2.39999e-08	ukb-b-2862	|| id:ukb-b-2862	TRUE	reported	igd	2	1	TRUE	6.75732e-05	31.1568	NA	NA	6.75735e-05	461053	3.52707e-10	412181	TRUE	0.000130186
	rs784251	T	C	T	C	-0.0103387	0.000551064	0.477649	0.494669	FALSE	FALSE	FALSE	7zjeq2	55745672	0.380081	0.000627816	outcome	TRUE	reported	textfile	412181	61251	350930	0.00171651	53412903	461053	18	1.7e-09	ukb-b-2862	|| id:ukb-b-2862	TRUE	reported	igd	2	1	TRUE	7.86782e-05	36.2775	NA	NA	7.86785e-05	461053	1.86919e-06	412181	TRUE	0.00046487
	rs79809011	A	G	A	G	-0.0280593	-5.68167e-06	0.029465	0.00925021	FALSE	FALSE	FALSE	7zjeq2	10269022	0.998633	0.00331725	outcome	TRUE	reported	textfile	412181	61251	350930	0.00508482	10126532	461053	8	3.40001e-08	ukb-b-2862	|| id:ukb-b-2862	TRUE	reported	igd	2	1	TRUE	6.60424e-05	30.4509	NA	NA	6.60427e-05	461053	7.11721e-12	412181	TRUE	0.000150686
ukb-b-3460	rs10966033	T	G	T	G	-0.00893677	-0.00184514	0.39337	0.358535	FALSE	FALSE	FALSE	7zjeq2	23705738	0.00488349	0.000655556	outcome	TRUE	reported	textfile	412181	61251	350930	0.00161886	23705736	428117	9	3.40001e-08	ukb-b-3460	|| id:ukb-b-3460	TRUE	reported	igd	2	1	TRUE	7.11786e-05	30.4748	NA	NA	7.11789e-05	428117	1.92196e-05	412181	TRUE	0.0632733
	rs12203592	T	C	T	C	0.0103619	0.00226084	0.219245	0.0304905	FALSE	FALSE	FALSE	7zjeq2	396321	0.228726	0.00187832	outcome	TRUE	reported	textfile	412181	61251	350930	0.00187521	396321	428117	6	3.29997e-08	ukb-b-3460	|| id:ukb-b-3460	TRUE	reported	igd	2	1	TRUE	7.13158e-05	30.5335	NA	NA	7.13161e-05	428117	3.5149e-06	412181	TRUE	0.00260508
	rs1229984	C	T	C	T	-0.0485311	0.00110205	0.97335	0.994992	FALSE	FALSE	FALSE	7zjeq2	99318162	0.80854	0.00454809	outcome	TRUE	reported	textfile	412181	61251	350930	0.00483343	100239319	428117	4	1e-23	ukb-b-3460	|| id:ukb-b-3460	TRUE	reported	igd	2	1	TRUE	0.000235432	100.816	NA	NA	0.000235433	428117	1.42449e-07	412181	TRUE	6.93578e-12
	rs264933	C	T	C	T	-0.00980808	-0.00127415	0.470321	0.443465	FALSE	FALSE	FALSE	7zjeq2	103675676	0.0437905	0.000631992	outcome	TRUE	reported	textfile	412181	61251	350930	0.00157786	104292134	428117	2	5.1e-10	ukb-b-3460	|| id:ukb-b-3460	TRUE	reported	igd	2	1	TRUE	9.02463e-05	38.6393	NA	NA	9.02467e-05	428117	9.86116e-06	412181	TRUE	0.00356334
	rs3791129	A	G	A	G	-0.0113828	0.000178088	0.736322	0.749946	FALSE	FALSE	FALSE	7zjeq2	44014421	0.806168	0.000725785	outcome	TRUE	reported	textfile	412181	61251	350930	0.0018041	44480093	428117	1	2.80001e-10	ukb-b-3460	|| id:ukb-b-3460	TRUE	reported	igd	2	1	TRUE	9.29767e-05	39.8084	NA	NA	9.29771e-05	428117	1.46072e-07	412181	TRUE	2.19864e-05
	rs3809162	G	A	G	A	-0.00965099	-0.00102538	0.408311	0.477755	FALSE	FALSE	FALSE	7zjeq2	54280451	0.104898	0.000632346	outcome	TRUE	reported	textfile	412181	61251	350930	0.0016026	54674235	428117	12	1.7e-09	ukb-b-3460	|| id:ukb-b-3460	TRUE	reported	igd	2	1	TRUE	8.47021e-05	36.2653	NA	NA	8.47025e-05	428117	6.37928e-06	412181	TRUE	0.00221195
	rs646327	G	A	G	A	-0.00890198	0.000660294	0.52843	0.409166	FALSE	FALSE	FALSE	7zjeq2	48706594	0.299942	0.000637007	outcome	TRUE	reported	textfile	412181	61251	350930	0.00157837	49209851	428117	19	1.7e-08	ukb-b-3460	|| id:ukb-b-3460	TRUE	reported	igd	2	1	TRUE	7.42952e-05	31.8093	NA	NA	7.42956e-05	428117	2.60675e-06	412181	TRUE	0.00132667
	rs7428430	T	C	T	C	-0.0105733	-0.00091559	0.488473	0.54761	FALSE	FALSE	FALSE	7zjeq2	50136751	0.14678	0.000631006	outcome	TRUE	reported	textfile	412181	61251	350930	0.00157775	50174184	428117	3	2.09991e-11	ukb-b-3460	|| id:ukb-b-3460	TRUE	reported	igd	2	1	TRUE	0.000104891	44.91	NA	NA	0.000104891	428117	5.10795e-06	412181	TRUE	0.000254439
	rs8614	A	C	A	C	0.0113738	-0.000567908	0.1821	0.154637	FALSE	FALSE	FALSE	7zjeq2	29261788	0.514058	0.000870315	outcome	TRUE	reported	textfile	412181	61251	350930	0.00204387	27588806	428117	17	2.59998e-08	ukb-b-3460	|| id:ukb-b-3460	TRUE	reported	igd	2	1	TRUE	7.23287e-05	30.9672	NA	NA	7.23291e-05	428117	1.03304e-06	412181	TRUE	0.000599973
	rs926071	A	C	A	C	-0.00940609	-0.000807968	0.453566	0.429777	FALSE	FALSE	FALSE	7zjeq2	1271298	0.204234	0.000636405	outcome	TRUE	reported	textfile	412181	61251	350930	0.00160385	1310934	428117	7	4.49997e-09	ukb-b-3460	|| id:ukb-b-3460	TRUE	reported	igd	2	1	TRUE	8.03329e-05	34.3945	NA	NA	8.03333e-05	428117	3.91051e-06	412181	TRUE	0.0013686
	rs9482094	G	A	G	A	0.0105116	6.0835e-05	0.628363	0.688707	FALSE	FALSE	FALSE	7zjeq2	97917019	0.928392	0.000676932	outcome	TRUE	reported	textfile	412181	61251	350930	0.00163171	98364895	428117	6	1.2e-10	ukb-b-3460	|| id:ukb-b-3460	TRUE	reported	igd	2	1	TRUE	9.69275e-05	41.5002	NA	NA	9.6928e-05	428117	1.95944e-08	412181	TRUE	8.68311e-06
ukb-b-3881	rs10064431	C	T	C	T	-0.00757392	0.000902554	0.522495	0.511708	FALSE	FALSE	FALSE	7zjeq2	93614967	0.152108	0.00063022	outcome	TRUE	reported	textfile	412181	61251	350930	0.00122365	92950673	446462	5	5.99998e-10	ukb-b-3881	|| id:ukb-b-3881	TRUE	reported	igd	2	1	TRUE	8.58035e-05	38.3111	NA	NA	8.58039e-05	446462	4.97593e-06	412181	TRUE	0.00113109
	rs10192394	T	C	T	C	-0.00766096	0.000432761	0.528785	0.698637	FALSE	FALSE	FALSE	7zjeq2	145540439	0.528617	0.000686794	outcome	TRUE	reported	textfile	412181	61251	350930	0.0012287	146298007	446462	2	4.49997e-10	ukb-b-3881	|| id:ukb-b-3881	TRUE	reported	igd	2	1	TRUE	8.70668e-05	38.8752	NA	NA	8.70671e-05	446462	9.6329e-07	412181	TRUE	0.000110872
	rs10249294	A	G	A	G	0.0195637	-0.000595936	0.372973	0.338379	FALSE	FALSE	FALSE	7zjeq2	144026044	0.368844	0.000663153	outcome	TRUE	reported	textfile	412181	61251	350930	0.00126299	143723137	446462	7	4.10015e-54	ukb-b-3881	|| id:ukb-b-3881	TRUE	reported	igd	2	1	TRUE	0.000537136	239.939	NA	NA	0.000537138	446462	1.95923e-06	412181	TRUE	6.55351e-24
	rs10271924	T	C	T	C	-0.00704676	-0.00021748	0.492595	0.422385	FALSE	FALSE	FALSE	7zjeq2	153798121	0.734922	0.00064232	outcome	TRUE	reported	textfile	412181	61251	350930	0.00125592	153495206	446462	7	2e-08	ukb-b-3881	|| id:ukb-b-3881	TRUE	reported	igd	2	1	TRUE	7.05082e-05	31.4813	NA	NA	7.05086e-05	446462	2.78131e-07	412181	TRUE	0.000269212
	rs1051547	C	T	C	T	-0.00757523	0.00144216	0.561537	0.601347	FALSE	FALSE	FALSE	7zjeq2	19268058	0.0241418	0.000639578	outcome	TRUE	reported	textfile	412181	61251	350930	0.00124161	19279380	446462	16	1.09999e-09	ukb-b-3881	|| id:ukb-b-3881	TRUE	reported	igd	2	1	TRUE	8.33682e-05	37.2237	NA	NA	8.33686e-05	446462	1.23353e-05	412181	TRUE	0.00929112
	rs10828266	G	A	G	A	0.0123642	-0.00171603	0.715634	0.729062	FALSE	FALSE	FALSE	7zjeq2	21809772	0.0148324	0.000704316	outcome	TRUE	reported	textfile	412181	61251	350930	0.00135696	22098701	446462	10	8.10028e-20	ukb-b-3881	|| id:ukb-b-3881	TRUE	reported	igd	2	1	TRUE	0.000185923	83.0225	NA	NA	0.000185924	446462	1.4402e-05	412181	TRUE	5.21543e-06
	rs10838724	T	G	T	G	0.00901088	0.000267196	0.367992	0.366762	FALSE	FALSE	FALSE	7zjeq2	47505500	0.683745	0.000655923	outcome	TRUE	reported	textfile	412181	61251	350930	0.00128277	47527052	446462	11	2.09991e-12	ukb-b-3881	|| id:ukb-b-3881	TRUE	reported	igd	2	1	TRUE	0.000110511	49.3441	NA	NA	0.000110511	446462	4.02595e-07	412181	TRUE	4.80548e-06
	rs10840126	G	A	G	A	-0.00771754	-0.000690484	0.376121	0.376716	FALSE	FALSE	FALSE	7zjeq2	8804227	0.28866	0.000650745	outcome	TRUE	reported	textfile	412181	61251	350930	0.00128576	8825774	446462	11	1.89998e-09	ukb-b-3881	|| id:ukb-b-3881	TRUE	reported	igd	2	1	TRUE	8.06898e-05	36.0277	NA	NA	8.06901e-05	446462	2.73148e-06	412181	TRUE	0.000690024
	rs11032362	A	G	A	G	0.0123929	-2.14218e-05	0.090976	0.0546952	FALSE	FALSE	FALSE	7zjeq2	33737546	0.987606	0.00137902	outcome	TRUE	reported	textfile	412181	61251	350930	0.00212339	33759092	446462	11	5.30005e-09	ukb-b-3881	|| id:ukb-b-3881	TRUE	reported	igd	2	1	TRUE	7.62902e-05	34.0631	NA	NA	7.62905e-05	446462	5.85443e-10	412181	TRUE	5.5196e-05
	rs11085749	A	G	A	G	-0.00773361	0.000690842	0.387076	0.386147	FALSE	FALSE	FALSE	7zjeq2	10850597	0.283683	0.000644393	outcome	TRUE	reported	textfile	412181	61251	350930	0.00125477	10961273	446462	19	7.10003e-10	ukb-b-3881	|| id:ukb-b-3881	TRUE	reported	igd	2	1	TRUE	8.50775e-05	37.9869	NA	NA	8.50779e-05	446462	2.78849e-06	412181	TRUE	0.00047026
	rs111526888	G	A	G	A	0.0103088	0.000814812	0.279947	0.256116	FALSE	FALSE	FALSE	7zjeq2	60304392	0.257439	0.000719504	outcome	TRUE	reported	textfile	412181	61251	350930	0.00136149	57971625	446462	18	3.69999e-14	ukb-b-3881	|| id:ukb-b-3881	TRUE	reported	igd	2	1	TRUE	0.000128395	57.3305	NA	NA	0.000128395	446462	3.11144e-06	412181	TRUE	9.45317e-06
	rs11896330	A	G	A	G	-0.00844567	-0.00133232	0.632839	0.695842	FALSE	FALSE	FALSE	7zjeq2	60008433	0.0509284	0.000682513	outcome	TRUE	reported	textfile	412181	61251	350930	0.0012744	60235568	446462	2	3.40017e-11	ukb-b-3881	|| id:ukb-b-3881	TRUE	reported	igd	2	1	TRUE	9.83625e-05	43.9192	NA	NA	9.83629e-05	446462	9.24497e-06	412181	TRUE	0.0014529
	rs12044599	G	A	G	A	0.00942073	-0.000787477	0.21008	0.226521	FALSE	FALSE	FALSE	7zjeq2	204595586	0.292708	0.000748411	outcome	TRUE	reported	textfile	412181	61251	350930	0.0015033	204564714	446462	1	3.69999e-10	ukb-b-3881	|| id:ukb-b-3881	TRUE	reported	igd	2	1	TRUE	8.79539e-05	39.2714	NA	NA	8.79543e-05	446462	2.68601e-06	412181	TRUE	0.000339572
	rs12641371	T	C	T	C	0.00791271	-0.000302195	0.433148	0.418727	FALSE	FALSE	FALSE	7zjeq2	59016517	0.634096	0.000634904	outcome	TRUE	reported	textfile	412181	61251	350930	0.00123354	59882235	446462	4	1.40001e-10	ukb-b-3881	|| id:ukb-b-3881	TRUE	reported	igd	2	1	TRUE	9.21551e-05	41.1474	NA	NA	9.21555e-05	446462	5.49632e-07	412181	TRUE	4.11232e-05
	rs12780952	A	G	A	G	0.00747457	0.000288813	0.286382	0.293836	FALSE	FALSE	FALSE	7zjeq2	105817275	0.675285	0.000689448	outcome	TRUE	reported	textfile	412181	61251	350930	0.00135361	107577033	446462	10	3.40001e-08	ukb-b-3881	|| id:ukb-b-3881	TRUE	reported	igd	2	1	TRUE	6.82922e-05	30.4918	NA	NA	6.82925e-05	446462	4.2574e-07	412181	TRUE	0.000425473
	rs12885598	A	G	A	G	0.00751549	0.00136542	0.596671	0.543933	FALSE	FALSE	FALSE	7zjeq2	31602459	0.0305394	0.000631255	outcome	TRUE	reported	textfile	412181	61251	350930	0.00124738	32071665	446462	14	1.7e-09	ukb-b-3881	|| id:ukb-b-3881	TRUE	reported	igd	2	1	TRUE	8.13013e-05	36.3007	NA	NA	8.13016e-05	446462	1.13509e-05	412181	TRUE	0.00893214
	rs13072255	C	A	C	A	0.00898012	-0.000226733	0.493966	0.390197	FALSE	FALSE	FALSE	7zjeq2	20996768	0.724725	0.000643848	outcome	TRUE	reported	textfile	412181	61251	350930	0.00122355	21038260	446462	3	2.09991e-13	ukb-b-3881	|| id:ukb-b-3881	TRUE	reported	igd	2	1	TRUE	0.000120638	53.8665	NA	NA	0.000120638	446462	3.00869e-07	412181	TRUE	1.3582e-06
	rs1356292	T	C	T	C	0.00917471	-4.44377e-05	0.807546	0.805911	FALSE	FALSE	FALSE	7zjeq2	186107114	0.955265	0.000792173	outcome	TRUE	reported	textfile	412181	61251	350930	0.00155324	185824903	446462	3	3.50002e-09	ukb-b-3881	|| id:ukb-b-3881	TRUE	reported	igd	2	1	TRUE	7.81428e-05	34.8904	NA	NA	7.81432e-05	446462	7.63444e-09	412181	TRUE	5.07778e-05
	rs1375566	A	G	A	G	-0.00783382	0.000138469	0.627412	0.716752	FALSE	FALSE	FALSE	7zjeq2	85593329	0.842713	0.000697841	outcome	TRUE	reported	textfile	412181	61251	350930	0.001266	85642479	446462	3	6.1e-10	ukb-b-3881	|| id:ukb-b-3881	TRUE	reported	igd	2	1	TRUE	8.57547e-05	38.2893	NA	NA	8.57551e-05	446462	9.55226e-08	412181	TRUE	3.41166e-05
	rs139042899	C	A	C	A	0.035995	0.000224928	0.013469	0.0169171	FALSE	FALSE	FALSE	7zjeq2	60365734	0.927259	0.00246379	outcome	TRUE	reported	textfile	412181	61251	350930	0.00608106	58443095	446462	17	3.2e-09	ukb-b-3881	|| id:ukb-b-3881	TRUE	reported	igd	2	1	TRUE	7.84706e-05	35.0368	NA	NA	7.8471e-05	446462	2.02206e-08	412181	TRUE	5.45528e-05
	rs149449	A	G	A	G	0.00728855	1.35793e-05	0.489167	0.623022	FALSE	FALSE	FALSE	7zjeq2	96566389	0.983281	0.000647991	outcome	TRUE	reported	textfile	412181	61251	350930	0.00122061	95902093	446462	5	2.39999e-09	ukb-b-3881	|| id:ukb-b-3881	TRUE	reported	igd	2	1	TRUE	7.98563e-05	35.6555	NA	NA	7.98567e-05	446462	1.06544e-09	412181	TRUE	3.75622e-05
	rs1620977	G	A	G	A	-0.0131742	-0.00122756	0.730517	0.731566	FALSE	FALSE	FALSE	7zjeq2	72263459	0.0845182	0.00071161	outcome	TRUE	reported	textfile	412181	61251	350930	0.00137761	72729142	446462	1	1.10002e-21	ukb-b-3881	|| id:ukb-b-3881	TRUE	reported	igd	2	1	TRUE	0.000204796	91.4522	NA	NA	0.000204797	446462	7.21959e-06	412181	TRUE	7.38169e-08
	rs17049185	T	G	T	G	0.00804043	-0.000261793	0.267872	0.258287	FALSE	FALSE	FALSE	7zjeq2	57845525	0.714896	0.000716673	outcome	TRUE	reported	textfile	412181	61251	350930	0.00139033	58072660	446462	2	7.29995e-09	ukb-b-3881	|| id:ukb-b-3881	TRUE	reported	igd	2	1	TRUE	7.49041e-05	33.4442	NA	NA	7.49045e-05	446462	3.23734e-07	412181	TRUE	0.00018158
	rs1866823	A	G	A	G	0.00743079	-4.5674e-05	0.544469	0.629132	FALSE	FALSE	FALSE	7zjeq2	56524018	0.944247	0.000653116	outcome	TRUE	reported	textfile	412181	61251	350930	0.0012406	57436577	446462	8	2.1e-09	ukb-b-3881	|| id:ukb-b-3881	TRUE	reported	igd	2	1	TRUE	8.03502e-05	35.876	NA	NA	8.03506e-05	446462	1.18651e-08	412181	TRUE	4.14146e-05
	rs1964272	A	G	A	G	0.00830429	-0.000459258	0.48389	0.517985	FALSE	FALSE	FALSE	7zjeq2	45687010	0.464266	0.000627538	outcome	TRUE	reported	textfile	412181	61251	350930	0.00122265	46190268	446462	19	1.10002e-11	ukb-b-3881	|| id:ukb-b-3881	TRUE	reported	igd	2	1	TRUE	0.000103317	46.1316	NA	NA	0.000103317	446462	1.29941e-06	412181	TRUE	2.94027e-05
	rs2093654	G	A	G	A	0.00712915	0.0005671	0.388133	0.459596	FALSE	FALSE	FALSE	7zjeq2	5780121	0.367338	0.000629084	outcome	TRUE	reported	textfile	412181	61251	350930	0.00125874	5780121	446462	9	1.5e-08	ukb-b-3881	|| id:ukb-b-3881	TRUE	reported	igd	2	1	TRUE	7.18435e-05	32.0776	NA	NA	7.18439e-05	446462	1.97158e-06	412181	TRUE	0.00106034
	rs2790688	T	C	T	C	0.0114466	-0.000222155	0.154068	0.182668	FALSE	FALSE	FALSE	7zjeq2	154020433	0.784569	0.000812656	outcome	TRUE	reported	textfile	412181	61251	350930	0.00169613	153992909	446462	1	1.50003e-11	ukb-b-3881	|| id:ukb-b-3881	TRUE	reported	igd	2	1	TRUE	0.000102001	45.5442	NA	NA	0.000102002	446462	1.81306e-07	412181	TRUE	7.51401e-06
	rs28479795	T	C	T	C	0.0112324	0.000138139	0.221473	0.241583	FALSE	FALSE	FALSE	7zjeq2	79477263	0.850151	0.000731183	outcome	TRUE	reported	textfile	412181	61251	350930	0.00147345	79943606	446462	14	2.49977e-14	ukb-b-3881	|| id:ukb-b-3881	TRUE	reported	igd	2	1	TRUE	0.000130147	58.1129	NA	NA	0.000130147	446462	8.65953e-08	412181	TRUE	2.67007e-07
	rs2867113	A	G	A	G	-0.0138606	0.000514738	0.130942	0.16255	FALSE	FALSE	FALSE	7zjeq2	651365	0.545451	0.000851385	outcome	TRUE	reported	textfile	412181	61251	350930	0.00196025	651365	446462	2	1.50003e-12	ukb-b-3881	|| id:ukb-b-3881	TRUE	reported	igd	2	1	TRUE	0.000111972	49.9965	NA	NA	0.000111972	446462	8.86817e-07	412181	TRUE	8.0838e-06
	rs329274	G	A	G	A	0.0068183	0.000121245	0.485636	0.515448	FALSE	FALSE	FALSE	7zjeq2	35039131	0.847115	0.000628861	outcome	TRUE	reported	textfile	412181	61251	350930	0.00122813	35078743	446462	7	2.80001e-08	ukb-b-3881	|| id:ukb-b-3881	TRUE	reported	igd	2	1	TRUE	6.90318e-05	30.8221	NA	NA	6.90321e-05	446462	9.01846e-08	412181	TRUE	0.00020935
	rs34162196	T	C	T	C	-0.0181417	0.00156322	0.1008	0.092802	FALSE	FALSE	FALSE	7zjeq2	21569994	0.14826	0.00108128	outcome	TRUE	reported	textfile	412181	61251	350930	0.0020297	22038125	446462	14	4.00037e-19	ukb-b-3881	|| id:ukb-b-3881	TRUE	reported	igd	2	1	TRUE	0.000178908	79.8896	NA	NA	0.000178909	446462	5.07079e-06	412181	TRUE	2.60372e-07
	rs409542	A	C	A	C	-0.00680251	0.000297651	0.48065	0.513875	FALSE	FALSE	FALSE	7zjeq2	104788122	0.635744	0.000628407	outcome	TRUE	reported	textfile	412181	61251	350930	0.00122823	105404580	446462	2	3.09999e-08	ukb-b-3881	|| id:ukb-b-3881	TRUE	reported	igd	2	1	TRUE	6.87012e-05	30.6745	NA	NA	6.87016e-05	446462	5.4431e-07	412181	TRUE	0.000472792
	rs4302893	A	G	A	G	0.00738857	0.000794801	0.334189	0.392854	FALSE	FALSE	FALSE	7zjeq2	1734863	0.216229	0.000642721	outcome	TRUE	reported	textfile	412181	61251	350930	0.00129959	1734863	446462	9	1.29999e-08	ukb-b-3881	|| id:ukb-b-3881	TRUE	reported	igd	2	1	TRUE	7.23923e-05	32.3226	NA	NA	7.23926e-05	446462	3.71009e-06	412181	TRUE	0.00230911
	rs4953150	T	C	T	C	-0.00843921	0.000956504	0.344088	0.426885	FALSE	FALSE	FALSE	7zjeq2	44930197	0.131338	0.00063393	outcome	TRUE	reported	textfile	412181	61251	350930	0.00129268	45157336	446462	2	6.59933e-11	ukb-b-3881	|| id:ukb-b-3881	TRUE	reported	igd	2	1	TRUE	9.54543e-05	42.6206	NA	NA	9.54547e-05	446462	5.52335e-06	412181	TRUE	0.000592235
	rs586346	C	T	C	T	-0.0069217	0.00172813	0.635353	0.654584	FALSE	FALSE	FALSE	7zjeq2	31907935	0.00884708	0.000660117	outcome	TRUE	reported	textfile	412181	61251	350930	0.00126583	31875712	446462	6	4.49997e-08	ukb-b-3881	|| id:ukb-b-3881	TRUE	reported	igd	2	1	TRUE	6.69671e-05	29.9001	NA	NA	6.69674e-05	446462	1.66272e-05	412181	TRUE	0.0573294
	rs60452247	A	G	A	G	0.00796969	0.000181672	0.363079	0.306191	FALSE	FALSE	FALSE	7zjeq2	64214035	0.788864	0.000678421	outcome	TRUE	reported	textfile	412181	61251	350930	0.00126932	63981507	446462	11	3.40001e-10	ukb-b-3881	|| id:ukb-b-3881	TRUE	reported	igd	2	1	TRUE	8.82913e-05	39.422	NA	NA	8.82917e-05	446462	1.73977e-07	412181	TRUE	3.22424e-05
	rs62106252	A	G	A	G	-0.0158179	0.00143392	0.048869	0.0204283	FALSE	FALSE	FALSE	7zjeq2	408713	0.522624	0.00224294	outcome	TRUE	reported	textfile	412181	61251	350930	0.00289636	408713	446462	2	4.70002e-08	ukb-b-3881	|| id:ukb-b-3881	TRUE	reported	igd	2	1	TRUE	6.68004e-05	29.8257	NA	NA	6.68007e-05	446462	9.91581e-07	412181	TRUE	0.000891149
	rs6475724	T	C	T	C	0.00772163	0.000439112	0.727296	0.719582	FALSE	FALSE	FALSE	7zjeq2	23274225	0.529485	0.000698342	outcome	TRUE	reported	textfile	412181	61251	350930	0.00137406	23274223	446462	9	1.89998e-08	ukb-b-3881	|| id:ukb-b-3881	TRUE	reported	igd	2	1	TRUE	7.0728e-05	31.5795	NA	NA	7.07283e-05	446462	9.59242e-07	412181	TRUE	0.000581618
	rs6879307	T	G	T	G	-0.00771498	0.000655808	0.306025	0.311078	FALSE	FALSE	FALSE	7zjeq2	94687383	0.332235	0.000676355	outcome	TRUE	reported	textfile	412181	61251	350930	0.00132747	94023088	446462	5	6.19998e-09	ukb-b-3881	|| id:ukb-b-3881	TRUE	reported	igd	2	1	TRUE	7.56489e-05	33.7768	NA	NA	7.56493e-05	446462	2.28096e-06	412181	TRUE	0.000876438
	rs739320	C	T	C	T	-0.00899731	-1.73364e-05	0.60575	0.67307	FALSE	FALSE	FALSE	7zjeq2	48758111	0.979368	0.000670355	outcome	TRUE	reported	textfile	412181	61251	350930	0.00127708	49261368	446462	19	1.9002e-12	ukb-b-3881	|| id:ukb-b-3881	TRUE	reported	igd	2	1	TRUE	0.000111162	49.6349	NA	NA	0.000111163	446462	1.62264e-09	412181	TRUE	1.15902e-06
	rs7554485	C	T	C	T	-0.00801014	-0.000544764	0.611539	0.487273	FALSE	FALSE	FALSE	7zjeq2	65480223	0.385442	0.000627671	outcome	TRUE	reported	textfile	412181	61251	350930	0.00125414	65945906	446462	1	1.7e-10	ukb-b-3881	|| id:ukb-b-3881	TRUE	reported	igd	2	1	TRUE	9.13617e-05	40.7931	NA	NA	9.13621e-05	446462	1.82754e-06	412181	TRUE	0.000145118
	rs7818437	C	T	C	T	-0.00804815	0.00118843	0.235903	0.227548	FALSE	FALSE	FALSE	7zjeq2	10352113	0.113289	0.000750469	outcome	TRUE	reported	textfile	412181	61251	350930	0.00145251	10209623	446462	8	2.99999e-08	ukb-b-3881	|| id:ukb-b-3881	TRUE	reported	igd	2	1	TRUE	6.87606e-05	30.701	NA	NA	6.87609e-05	446462	6.08406e-06	412181	TRUE	0.00699618
	rs7869969	G	A	G	A	0.00756738	-0.000725134	0.330836	0.359292	FALSE	FALSE	FALSE	7zjeq2	93455165	0.265771	0.000651598	outcome	TRUE	reported	textfile	412181	61251	350930	0.00129919	96217447	446462	9	5.69994e-09	ukb-b-3881	|| id:ukb-b-3881	TRUE	reported	igd	2	1	TRUE	7.59851e-05	33.9269	NA	NA	7.59854e-05	446462	3.00462e-06	412181	TRUE	0.00122452
	rs7982441	C	T	C	T	-0.00841258	0.00169219	0.731883	0.766734	FALSE	FALSE	FALSE	7zjeq2	55349878	0.0224968	0.00074158	outcome	TRUE	reported	textfile	412181	61251	350930	0.00137614	55924013	446462	13	9.80009e-10	ukb-b-3881	|| id:ukb-b-3881	TRUE	reported	igd	2	1	TRUE	8.36975e-05	37.3707	NA	NA	8.36978e-05	446462	1.26325e-05	412181	TRUE	0.00959716
	rs8095324	G	A	G	A	-0.00694613	0.000704115	0.404041	0.34078	FALSE	FALSE	FALSE	7zjeq2	26551695	0.287736	0.000662321	outcome	TRUE	reported	textfile	412181	61251	350930	0.00124903	24131659	446462	18	2.69998e-08	ukb-b-3881	|| id:ukb-b-3881	TRUE	reported	igd	2	1	TRUE	6.92669e-05	30.927	NA	NA	6.92672e-05	446462	2.74197e-06	412181	TRUE	0.00202567
	rs817223	C	T	C	T	-0.00726908	-0.000608764	0.481314	0.503392	FALSE	FALSE	FALSE	7zjeq2	103477550	0.333896	0.000629998	outcome	TRUE	reported	textfile	412181	61251	350930	0.00122339	104094008	446462	2	2.80001e-09	ukb-b-3881	|| id:ukb-b-3881	TRUE	reported	igd	2	1	TRUE	7.90697e-05	35.3043	NA	NA	7.90701e-05	446462	2.26534e-06	412181	TRUE	0.000626465
	rs862227	G	A	G	A	-0.0101452	0.000733914	0.457858	0.438767	FALSE	FALSE	FALSE	7zjeq2	73569027	0.245642	0.000632139	outcome	TRUE	reported	textfile	412181	61251	350930	0.00122398	73602926	446462	16	1.10002e-16	ukb-b-3881	|| id:ukb-b-3881	TRUE	reported	igd	2	1	TRUE	0.000153858	68.7022	NA	NA	0.000153859	446462	3.27023e-06	412181	TRUE	9.32034e-07
	rs9367415	C	A	C	A	-0.00920939	0.000794429	0.354339	0.321081	FALSE	FALSE	FALSE	7zjeq2	50814334	0.237831	0.000673002	outcome	TRUE	reported	textfile	412181	61251	350930	0.00127857	50782047	446462	6	5.90065e-13	ukb-b-3881	|| id:ukb-b-3881	TRUE	reported	igd	2	1	TRUE	0.000116192	51.8813	NA	NA	0.000116193	446462	3.38057e-06	412181	TRUE	3.48501e-05
	rs9517948	T	C	T	C	0.00695315	-0.00030883	0.451352	0.396597	FALSE	FALSE	FALSE	7zjeq2	99998454	0.630259	0.000641577	outcome	TRUE	reported	textfile	412181	61251	350930	0.00123287	100650708	446462	13	1.7e-08	ukb-b-3881	|| id:ukb-b-3881	TRUE	reported	igd	2	1	TRUE	7.12382e-05	31.8073	NA	NA	7.12386e-05	446462	5.62154e-07	412181	TRUE	0.000370326
	rs9919429	G	A	G	A	-0.00672322	0.000264362	0.486008	0.483997	FALSE	FALSE	FALSE	7zjeq2	63554059	0.673729	0.000627883	outcome	TRUE	reported	textfile	412181	61251	350930	0.00122289	65313819	446462	10	3.79997e-08	ukb-b-3881	|| id:ukb-b-3881	TRUE	reported	igd	2	1	TRUE	6.76965e-05	30.2258	NA	NA	6.76968e-05	446462	4.30085e-07	412181	TRUE	0.000455759
ukb-b-4078	rs113322644	A	C	A	C	3.20963	0.0011396	0.011694	0.00423001	FALSE	FALSE	FALSE	7zjeq2	32619860	0.81421	0.00484942	outcome	TRUE	reported	textfile	412181	61251	350930	0.555077	33992170	64949	21	7.39997e-09	ukb-b-4078	|| id:ukb-b-4078	TRUE	reported	igd	2	1	TRUE	0.000514526	33.4341	NA	NA	0.000514542	64949	1.3398e-07	412181	TRUE	1.24217e-07
	rs115952340	A	G	A	G	3.00972	-0.000290767	0.01334	0.00314625	FALSE	FALSE	FALSE	7zjeq2	40833901	0.960379	0.00585306	outcome	TRUE	reported	textfile	412181	61251	350930	0.550266	40875392	64949	3	4.49997e-08	ukb-b-4078	|| id:ukb-b-4078	TRUE	reported	igd	2	1	TRUE	0.000460399	29.9153	NA	NA	0.000460413	64949	5.9874e-09	412181	TRUE	4.08517e-07
	rs116035596	T	C	T	C	4.90357	-0.00526966	0.006559	0.00815932	FALSE	FALSE	FALSE	7zjeq2	28832007	0.134633	0.00352232	outcome	TRUE	reported	textfile	412181	61251	350930	0.742882	28832005	64949	9	4.10015e-11	ukb-b-4078	|| id:ukb-b-4078	TRUE	reported	igd	2	1	TRUE	0.000670381	43.5684	NA	NA	0.000670401	64949	5.43024e-06	412181	TRUE	2.37267e-08
	rs116985617	T	C	T	C	3.89273	0.00212984	0.008531	0.00505285	FALSE	FALSE	FALSE	7zjeq2	132763764	0.636961	0.00451283	outcome	TRUE	reported	textfile	412181	61251	350930	0.674419	133084903	64949	6	7.79992e-09	ukb-b-4078	|| id:ukb-b-4078	TRUE	reported	igd	2	1	TRUE	0.000512689	33.3147	NA	NA	0.000512705	64949	5.40393e-07	412181	TRUE	2.10127e-07
	rs117077082	G	A	G	A	1.92055	-0.00150495	0.031795	0.0461856	FALSE	FALSE	FALSE	7zjeq2	44300228	0.314468	0.00149614	outcome	TRUE	reported	textfile	412181	61251	350930	0.34217	42928868	64949	20	2e-08	ukb-b-4078	|| id:ukb-b-4078	TRUE	reported	igd	2	1	TRUE	0.000484824	31.5032	NA	NA	0.000484839	64949	2.45478e-06	412181	TRUE	1.26422e-06
	rs117251267	C	T	C	T	3.55014	5.41867e-05	0.01159	0.0121842	FALSE	FALSE	FALSE	7zjeq2	95021353	0.985201	0.00292138	outcome	TRUE	reported	textfile	412181	61251	350930	0.617762	95673607	64949	13	9.09997e-09	ukb-b-4078	|| id:ukb-b-4078	TRUE	reported	igd	2	1	TRUE	0.000508224	33.0244	NA	NA	0.00050824	64949	8.34687e-10	412181	TRUE	9.60655e-08
	rs11976995	G	T	G	T	2.01942	0.00166838	0.030423	0.029102	FALSE	FALSE	FALSE	7zjeq2	157738890	0.370617	0.00186345	outcome	TRUE	reported	textfile	412181	61251	350930	0.348689	157531582	64949	7	7.00003e-09	ukb-b-4078	|| id:ukb-b-4078	TRUE	reported	igd	2	1	TRUE	0.000516155	33.54	NA	NA	0.000516171	64949	1.94477e-06	412181	TRUE	4.37071e-07
	rs12958992	G	A	G	A	2.16091	-0.00140251	0.026945	0.0290905	FALSE	FALSE	FALSE	7zjeq2	73592537	0.456983	0.00188555	outcome	TRUE	reported	textfile	412181	61251	350930	0.378903	71259772	64949	18	1.2e-08	ukb-b-4078	|| id:ukb-b-4078	TRUE	reported	igd	2	1	TRUE	0.000500527	32.524	NA	NA	0.000500542	64949	1.3423e-06	412181	TRUE	5.01297e-07
	rs142373582	C	T	C	T	3.24633	-0.0109322	0.014186	0.00411394	FALSE	FALSE	FALSE	7zjeq2	104291444	0.0332591	0.00513504	outcome	TRUE	reported	textfile	412181	61251	350930	0.565762	104757781	64949	14	9.59997e-09	ukb-b-4078	|| id:ukb-b-4078	TRUE	reported	igd	2	1	TRUE	0.00050667	32.9234	NA	NA	0.000506686	64949	1.09961e-05	412181	TRUE	5.43583e-06
	rs144954030	C	T	C	T	4.88015	0.00402024	0.005665	0.0258155	FALSE	FALSE	FALSE	7zjeq2	212971753	0.0424268	0.00198108	outcome	TRUE	reported	textfile	412181	61251	350930	0.821066	213836477	64949	2	2.80001e-09	ukb-b-4078	|| id:ukb-b-4078	TRUE	reported	igd	2	1	TRUE	0.000543628	35.3262	NA	NA	0.000543644	64949	9.99102e-06	412181	TRUE	1.79606e-06
	rs183788045	T	G	T	G	3.54822	0.00153176	0.008749	0.00351964	FALSE	FALSE	FALSE	7zjeq2	64238809	0.773476	0.00532176	outcome	TRUE	reported	textfile	412181	61251	350930	0.64978	64006281	64949	11	4.70002e-08	ukb-b-4078	|| id:ukb-b-4078	TRUE	reported	igd	2	1	TRUE	0.000458898	29.8178	NA	NA	0.000458913	64949	2.00995e-07	412181	TRUE	6.73727e-07
	rs189140232	A	G	A	G	3.56083	-0.000377633	0.010006	0.0152944	FALSE	FALSE	FALSE	7zjeq2	35478356	0.883267	0.00257194	outcome	TRUE	reported	textfile	412181	61251	350930	0.625652	35517966	64949	7	1.29999e-08	ukb-b-4078	|| id:ukb-b-4078	TRUE	reported	igd	2	1	TRUE	0.00049848	32.3909	NA	NA	0.000498495	64949	5.23037e-08	412181	TRUE	1.64788e-07
	rs62059726	A	G	A	G	2.8216	0.00208411	0.015194	0.00631277	FALSE	FALSE	FALSE	7zjeq2	50638344	0.606856	0.00405023	outcome	TRUE	reported	textfile	412181	61251	350930	0.511814	48715705	64949	17	3.50002e-08	ukb-b-4078	|| id:ukb-b-4078	TRUE	reported	igd	2	1	TRUE	0.000467725	30.3916	NA	NA	0.00046774	64949	6.42386e-07	412181	TRUE	8.06755e-07
	rs79638269	T	C	T	C	2.67635	-0.000311914	0.016328	0.021582	FALSE	FALSE	FALSE	7zjeq2	14799243	0.886458	0.00218447	outcome	TRUE	reported	textfile	412181	61251	350930	0.472895	14841242	64949	10	1.5e-08	ukb-b-4078	|| id:ukb-b-4078	TRUE	reported	igd	2	1	TRUE	0.000492912	32.029	NA	NA	0.000492928	64949	4.94643e-08	412181	TRUE	1.91836e-07
	rs79774709	T	C	T	C	5.14056	-0.005498	0.005782	0.00414504	FALSE	FALSE	FALSE	7zjeq2	117610708	0.261859	0.00490015	outcome	TRUE	reported	textfile	412181	61251	350930	0.853785	117931871	64949	6	1.7e-09	ukb-b-4078	|| id:ukb-b-4078	TRUE	reported	igd	2	1	TRUE	0.000557839	36.2502	NA	NA	0.000557856	64949	3.05424e-06	412181	TRUE	2.19966e-07
ukb-b-5174	rs10822159	T	C	T	C	-0.0119112	0.000369222	0.417863	0.384934	FALSE	FALSE	FALSE	7zjeq2	63336490	0.567492	0.000645776	outcome	TRUE	reported	textfile	412181	61251	350930	0.00173385	65096250	327634	10	6.4003e-12	ukb-b-5174	|| id:ukb-b-5174	TRUE	reported	igd	2	1	TRUE	0.000144025	47.1938	NA	NA	0.000144025	327634	7.93095e-07	412181	TRUE	2.06322e-06
	rs12046000	T	G	T	G	-0.0136389	0.000152383	0.447325	0.334038	FALSE	FALSE	FALSE	7zjeq2	90726839	0.819172	0.000666565	outcome	TRUE	reported	textfile	412181	61251	350930	0.00172363	91192396	327634	1	2.49977e-15	ukb-b-5174	|| id:ukb-b-5174	TRUE	reported	igd	2	1	TRUE	0.000191073	62.6135	NA	NA	0.000191074	327634	1.26795e-07	412181	TRUE	8.71554e-09
	rs12135360	T	G	T	G	-0.00975357	-0.00122228	0.563024	0.513704	FALSE	FALSE	FALSE	7zjeq2	71762619	0.0515502	0.000627816	outcome	TRUE	reported	textfile	412181	61251	350930	0.00172435	72228302	327634	1	1.5e-08	ukb-b-5174	|| id:ukb-b-5174	TRUE	reported	igd	2	1	TRUE	9.76439e-05	31.9944	NA	NA	9.76445e-05	327634	9.19574e-06	412181	TRUE	0.00342962
	rs1229984	C	T	C	T	0.0482163	0.00110205	0.976527	0.994992	FALSE	FALSE	FALSE	7zjeq2	99318162	0.80854	0.00454809	outcome	TRUE	reported	textfile	412181	61251	350930	0.00558483	100239319	327634	4	6.00067e-18	ukb-b-5174	|| id:ukb-b-5174	TRUE	reported	igd	2	1	TRUE	0.000227447	74.5358	NA	NA	0.000227448	327634	1.42449e-07	412181	TRUE	3.32834e-10
	rs12513581	C	T	C	T	-0.0110019	0.000292853	0.479763	0.494364	FALSE	FALSE	FALSE	7zjeq2	61237380	0.640245	0.000626614	outcome	TRUE	reported	textfile	412181	61251	350930	0.00171278	60533207	327634	5	1.29999e-10	ukb-b-5174	|| id:ukb-b-5174	TRUE	reported	igd	2	1	TRUE	0.000125918	41.26	NA	NA	0.000125919	327634	5.29923e-07	412181	TRUE	7.34506e-06
	rs13130794	C	T	C	T	-0.0119638	-0.00164381	0.368294	0.346925	FALSE	FALSE	FALSE	7zjeq2	39420622	0.0126932	0.000659566	outcome	TRUE	reported	textfile	412181	61251	350930	0.00177878	39422242	327634	4	1.69981e-11	ukb-b-5174	|| id:ukb-b-5174	TRUE	reported	igd	2	1	TRUE	0.000138053	45.2367	NA	NA	0.000138054	327634	1.50693e-05	412181	TRUE	0.000774809
	rs1387695	G	T	G	T	0.00996378	0.000100538	0.574976	0.589401	FALSE	FALSE	FALSE	7zjeq2	159474100	0.87512	0.000639723	outcome	TRUE	reported	textfile	412181	61251	350930	0.00173417	159191889	327634	3	9.20005e-09	ukb-b-5174	|| id:ukb-b-5174	TRUE	reported	igd	2	1	TRUE	0.000100747	33.0113	NA	NA	0.000100748	327634	5.99226e-08	412181	TRUE	2.86511e-05
	rs1520929	C	T	C	T	0.0119855	0.000602121	0.448901	0.529412	FALSE	FALSE	FALSE	7zjeq2	63788392	0.338077	0.000628537	outcome	TRUE	reported	textfile	412181	61251	350930	0.00172587	64700949	327634	8	3.80014e-12	ukb-b-5174	|| id:ukb-b-5174	TRUE	reported	igd	2	1	TRUE	0.000147178	48.2274	NA	NA	0.000147179	327634	2.22648e-06	412181	TRUE	5.46884e-06
	rs1789896	A	G	A	G	-0.0105862	0.00012421	0.510408	0.453983	FALSE	FALSE	FALSE	7zjeq2	99335827	0.843546	0.000629363	outcome	TRUE	reported	textfile	412181	61251	350930	0.00170538	100256984	327634	4	5.39995e-10	ukb-b-5174	|| id:ukb-b-5174	TRUE	reported	igd	2	1	TRUE	0.000117597	38.5332	NA	NA	0.000117598	327634	9.44985e-08	412181	TRUE	6.73222e-06
	rs28478711	G	A	G	A	-0.00953361	0.000189396	0.475331	0.532108	FALSE	FALSE	FALSE	7zjeq2	167415886	0.76373	0.000630088	outcome	TRUE	reported	textfile	412181	61251	350930	0.0017265	166842891	327634	5	3.40001e-08	ukb-b-5174	|| id:ukb-b-5174	TRUE	reported	igd	2	1	TRUE	9.30577e-05	30.4915	NA	NA	9.30582e-05	327634	2.19206e-07	412181	TRUE	8.79744e-05
	rs2883059	C	T	C	T	0.0116948	0.00187499	0.425071	0.326376	FALSE	FALSE	FALSE	7zjeq2	49864727	0.00500611	0.000668057	outcome	TRUE	reported	textfile	412181	61251	350930	0.00172733	49902160	327634	3	1.29987e-11	ukb-b-5174	|| id:ukb-b-5174	TRUE	reported	igd	2	1	TRUE	0.00013989	45.8387	NA	NA	0.00013989	327634	1.91107e-05	412181	TRUE	0.00144391
	rs4953150	T	C	T	C	0.0105379	0.000956504	0.345817	0.426885	FALSE	FALSE	FALSE	7zjeq2	44930197	0.131338	0.00063393	outcome	TRUE	reported	textfile	412181	61251	350930	0.00180582	45157336	327634	2	5.39995e-09	ukb-b-5174	|| id:ukb-b-5174	TRUE	reported	igd	2	1	TRUE	0.000103926	34.0531	NA	NA	0.000103927	327634	5.52335e-06	412181	TRUE	0.000803577
	rs75413320	C	T	C	T	0.0165527	-0.000559373	0.108113	0.0790799	FALSE	FALSE	FALSE	7zjeq2	13039040	0.631257	0.00116546	outcome	TRUE	reported	textfile	412181	61251	350930	0.00276055	13149854	327634	19	2e-09	ukb-b-5174	|| id:ukb-b-5174	TRUE	reported	igd	2	1	TRUE	0.000109726	35.9537	NA	NA	0.000109727	327634	5.58885e-07	412181	TRUE	3.23645e-05
	rs7851830	G	A	G	A	-0.0132899	0.000352434	0.234411	0.222873	FALSE	FALSE	FALSE	7zjeq2	106617803	0.639838	0.000753184	outcome	TRUE	reported	textfile	412181	61251	350930	0.00201723	109380084	327634	9	4.49987e-11	ukb-b-5174	|| id:ukb-b-5174	TRUE	reported	igd	2	1	TRUE	0.00013246	43.404	NA	NA	0.000132461	327634	5.31211e-07	412181	TRUE	4.10405e-06
	rs8044722	T	G	T	G	-0.0100128	-8.26426e-05	0.378845	0.346779	FALSE	FALSE	FALSE	7zjeq2	23866798	0.900124	0.000658479	outcome	TRUE	reported	textfile	412181	61251	350930	0.00176015	23878119	327634	16	1.29999e-08	ukb-b-5174	|| id:ukb-b-5174	TRUE	reported	igd	2	1	TRUE	9.87597e-05	32.36	NA	NA	9.87603e-05	327634	3.82154e-08	412181	TRUE	3.14802e-05
	rs9824301	C	A	C	A	-0.0103056	0.000460511	0.35117	0.417158	FALSE	FALSE	FALSE	7zjeq2	85633738	0.470166	0.000637642	outcome	TRUE	reported	textfile	412181	61251	350930	0.00179806	85682888	327634	3	1e-08	ukb-b-5174	|| id:ukb-b-5174	TRUE	reported	igd	2	1	TRUE	0.000100255	32.85	NA	NA	0.000100256	327634	1.26543e-06	412181	TRUE	0.000146212
ukb-b-5213	rs113850961	T	C	T	C	0.0200729	-0.0036652	0.010821	0.00787779	FALSE	FALSE	FALSE	7zjeq2	40593365	0.306984	0.00358781	outcome	TRUE	reported	textfile	412181	61251	350930	0.00363733	41099271	64949	19	3.40001e-08	ukb-b-5213	|| id:ukb-b-5213	TRUE	reported	igd	2	1	TRUE	0.000468683	30.4538	NA	NA	0.000468697	64949	2.53192e-06	412181	TRUE	2.01502e-06
	rs137875216	T	G	T	G	0.0240955	-0.00109954	0.007267	0.0020891	FALSE	FALSE	FALSE	7zjeq2	121149788	0.876825	0.007094	outcome	TRUE	reported	textfile	412181	61251	350930	0.00440221	120485483	64949	5	4.39997e-08	ukb-b-5213	|| id:ukb-b-5213	TRUE	reported	igd	2	1	TRUE	0.00046106	29.9583	NA	NA	0.000461074	64949	5.82846e-08	412181	TRUE	4.91148e-07
	rs138904095	G	T	G	T	0.023696	-0.00847525	0.008091	0.00276223	FALSE	FALSE	FALSE	7zjeq2	8805022	0.166751	0.00612941	outcome	TRUE	reported	textfile	412181	61251	350930	0.00429208	8898879	64949	16	3.40001e-08	ukb-b-5213	|| id:ukb-b-5213	TRUE	reported	igd	2	1	TRUE	0.000469071	30.479	NA	NA	0.000469085	64949	4.63852e-06	412181	TRUE	3.82277e-06
	rs140497463	T	C	T	C	0.0225113	-0.00419651	0.010841	0.00534083	FALSE	FALSE	FALSE	7zjeq2	39480554	0.33539	0.00435633	outcome	TRUE	reported	textfile	412181	61251	350930	0.00363859	39448330	64949	6	6.1e-10	ukb-b-5213	|| id:ukb-b-5213	TRUE	reported	igd	2	1	TRUE	0.000588988	38.2756	NA	NA	0.000589006	64949	2.25138e-06	412181	TRUE	6.87789e-08
	rs141181868	G	A	G	A	0.016107	0.000338615	0.017683	0.0285648	FALSE	FALSE	FALSE	7zjeq2	8933025	0.857556	0.00188658	outcome	TRUE	reported	textfile	412181	61251	350930	0.00273382	8933025	64949	9	3.79997e-09	ukb-b-5213	|| id:ukb-b-5213	TRUE	reported	igd	2	1	TRUE	0.000534177	34.7117	NA	NA	0.000534193	64949	7.81585e-08	412181	TRUE	6.32533e-08
	rs188865749	A	G	A	G	0.0280885	-0.000831853	0.005998	0.0264427	FALSE	FALSE	FALSE	7zjeq2	168865834	0.675132	0.00198478	outcome	TRUE	reported	textfile	412181	61251	350930	0.00502756	168583622	64949	3	2.30001e-08	ukb-b-5213	|| id:ukb-b-5213	TRUE	reported	igd	2	1	TRUE	0.000480354	31.2125	NA	NA	0.000480369	64949	4.2617e-07	412181	TRUE	4.71229e-07
	rs4585618	G	A	G	A	0.0228011	0.00244549	0.010708	0.0587716	FALSE	FALSE	FALSE	7zjeq2	64451817	0.0663407	0.00133188	outcome	TRUE	reported	textfile	412181	61251	350930	0.00347299	63912195	64949	7	5.19996e-11	ukb-b-5213	|| id:ukb-b-5213	TRUE	reported	igd	2	1	TRUE	0.000663199	43.1014	NA	NA	0.00066322	64949	8.17923e-06	412181	TRUE	5.82959e-08
ukb-b-5237	rs1057868	T	C	T	C	0.0199509	0.000243731	0.284986	0.394387	FALSE	FALSE	FALSE	7zjeq2	75985688	0.704203	0.000641987	outcome	TRUE	reported	textfile	412181	61251	350930	0.00178517	75615006	428860	7	5.40008e-29	ukb-b-5237	|| id:ukb-b-5237	TRUE	reported	igd	2	1	TRUE	0.000291155	124.9	NA	NA	0.000291156	428860	3.4969e-07	412181	TRUE	4.27577e-14
	rs117810762	A	G	A	G	0.0359086	-0.00544902	0.017881	0.00839544	FALSE	FALSE	FALSE	7zjeq2	133502291	0.150541	0.0037903	outcome	TRUE	reported	textfile	412181	61251	350930	0.00617871	135315795	428860	10	6.19998e-09	ukb-b-5237	|| id:ukb-b-5237	TRUE	reported	igd	2	1	TRUE	7.87502e-05	33.7753	NA	NA	7.87506e-05	428860	5.0142e-06	412181	TRUE	0.00235108
	rs12514566	A	G	A	G	-0.0113972	-0.000333463	0.337107	0.241231	FALSE	FALSE	FALSE	7zjeq2	7391349	0.649842	0.00073453	outcome	TRUE	reported	textfile	412181	61251	350930	0.00170562	7391462	428860	5	2.39994e-11	ukb-b-5237	|| id:ukb-b-5237	TRUE	reported	igd	2	1	TRUE	0.000104105	44.6509	NA	NA	0.000104105	428860	5.00023e-07	412181	TRUE	1.33898e-05
	rs12989746	T	G	T	G	0.01035	-0.00104581	0.249928	0.263641	FALSE	FALSE	FALSE	7zjeq2	49141252	0.142471	0.000713056	outcome	TRUE	reported	textfile	412181	61251	350930	0.00186429	49368391	428860	2	2.80001e-08	ukb-b-5237	|| id:ukb-b-5237	TRUE	reported	igd	2	1	TRUE	7.18633e-05	30.8214	NA	NA	7.18636e-05	428860	5.21879e-06	412181	TRUE	0.00452317
	rs13054099	C	T	C	T	-0.0107777	7.64103e-06	0.261004	0.223856	FALSE	FALSE	FALSE	7zjeq2	40819668	0.991909	0.000753473	outcome	TRUE	reported	textfile	412181	61251	350930	0.00183597	41215672	428860	22	4.30002e-09	ukb-b-5237	|| id:ukb-b-5237	TRUE	reported	igd	2	1	TRUE	8.03472e-05	34.4603	NA	NA	8.03475e-05	428860	2.49507e-10	412181	TRUE	4.09127e-05
	rs13163336	A	C	A	C	0.0149472	0.000414305	0.15761	0.11983	FALSE	FALSE	FALSE	7zjeq2	88647892	0.667699	0.000965055	outcome	TRUE	reported	textfile	412181	61251	350930	0.00221005	87943710	428860	5	1.29987e-11	ukb-b-5237	|| id:ukb-b-5237	TRUE	reported	igd	2	1	TRUE	0.000106648	45.7418	NA	NA	0.000106649	428860	4.47147e-07	412181	TRUE	9.5086e-06
	rs1338549	G	T	G	T	-0.00945121	0.000298803	0.533932	0.627154	FALSE	FALSE	FALSE	7zjeq2	97864267	0.645405	0.00064935	outcome	TRUE	reported	textfile	412181	61251	350930	0.0016218	98312143	428860	6	5.60003e-09	ukb-b-5237	|| id:ukb-b-5237	TRUE	reported	igd	2	1	TRUE	7.91827e-05	33.9608	NA	NA	7.91831e-05	428860	5.1372e-07	412181	TRUE	0.000176113
	rs13387939	A	C	A	C	0.0165558	-0.000492826	0.828363	0.837302	FALSE	FALSE	FALSE	7zjeq2	637498	0.562431	0.000850821	outcome	TRUE	reported	textfile	412181	61251	350930	0.0021386	637498	428860	2	9.79941e-15	ukb-b-5237	|| id:ukb-b-5237	TRUE	reported	igd	2	1	TRUE	0.000139722	59.9293	NA	NA	0.000139723	428860	8.14e-07	412181	TRUE	5.56581e-07
	rs1527961	C	T	C	T	-0.0133431	-0.00228246	0.1349	0.127144	FALSE	FALSE	FALSE	7zjeq2	62553305	0.0152943	0.00094109	outcome	TRUE	reported	textfile	412181	61251	350930	0.00236585	62780440	428860	2	1.7e-08	ukb-b-5237	|| id:ukb-b-5237	TRUE	reported	igd	2	1	TRUE	7.41637e-05	31.808	NA	NA	7.4164e-05	428860	1.42709e-05	412181	TRUE	0.0266702
	rs17842490	G	A	G	A	-0.0451683	0.00899535	0.014248	0.00716824	FALSE	FALSE	FALSE	7zjeq2	24474559	0.0154618	0.00371497	outcome	TRUE	reported	textfile	412181	61251	350930	0.00680848	24870527	428860	22	3.29989e-11	ukb-b-5237	|| id:ukb-b-5237	TRUE	reported	igd	2	1	TRUE	0.000102614	44.0114	NA	NA	0.000102615	428860	1.42244e-05	412181	TRUE	0.00355529
	rs1942965	C	T	C	T	-0.00890339	4.28462e-06	0.504585	0.414257	FALSE	FALSE	FALSE	7zjeq2	57365255	0.99466	0.000640198	outcome	TRUE	reported	textfile	412181	61251	350930	0.00161917	55032486	428860	18	3.79997e-08	ukb-b-5237	|| id:ukb-b-5237	TRUE	reported	igd	2	1	TRUE	7.04985e-05	30.236	NA	NA	7.04988e-05	428860	1.0867e-10	412181	TRUE	0.00012074
	rs2189234	G	T	G	T	0.00998689	-0.000319488	0.617795	0.62289	FALSE	FALSE	FALSE	7zjeq2	105154341	0.621543	0.000647174	outcome	TRUE	reported	textfile	412181	61251	350930	0.00166052	106075498	428860	4	1.79999e-09	ukb-b-5237	|| id:ukb-b-5237	TRUE	reported	igd	2	1	TRUE	8.43374e-05	36.1718	NA	NA	8.43378e-05	428860	5.91263e-07	412181	TRUE	0.000114412
	rs2465037	A	C	A	C	-0.0106317	0.000437035	0.343017	0.29178	FALSE	FALSE	FALSE	7zjeq2	51314462	0.527011	0.000690883	outcome	TRUE	reported	textfile	412181	61251	350930	0.00170743	51179260	428860	6	4.79999e-10	ukb-b-5237	|| id:ukb-b-5237	TRUE	reported	igd	2	1	TRUE	9.03992e-05	38.7719	NA	NA	9.03997e-05	428860	9.70816e-07	412181	TRUE	9.33325e-05
	rs2472297	T	C	T	C	0.0464708	6.45092e-05	0.262883	0.248324	FALSE	FALSE	FALSE	7zjeq2	74735539	0.929141	0.000725433	outcome	TRUE	reported	textfile	412181	61251	350930	0.00182733	75027880	428860	15	1.09901e-142	ukb-b-5237	|| id:ukb-b-5237	TRUE	reported	igd	2	1	TRUE	0.00150576	646.732	NA	NA	0.00150577	428860	1.9185e-08	412181	TRUE	2.2419e-70
	rs2597805	T	C	T	C	0.00985502	0.000173469	0.682463	0.627084	FALSE	FALSE	FALSE	7zjeq2	17423307	0.79046	0.00065284	outcome	TRUE	reported	textfile	412181	61251	350930	0.00175623	17424930	428860	4	2e-08	ukb-b-5237	|| id:ukb-b-5237	TRUE	reported	igd	2	1	TRUE	7.34184e-05	31.4884	NA	NA	7.34187e-05	428860	1.71295e-07	412181	TRUE	0.000185072
	rs2667773	G	A	G	A	-0.00958949	0.000491692	0.316182	0.332899	FALSE	FALSE	FALSE	7zjeq2	77579849	0.460127	0.000665675	outcome	TRUE	reported	textfile	412181	61251	350930	0.00173674	77872191	428860	15	3.40001e-08	ukb-b-5237	|| id:ukb-b-5237	TRUE	reported	igd	2	1	TRUE	7.10845e-05	30.4873	NA	NA	7.10848e-05	428860	1.32366e-06	412181	TRUE	0.000844091
	rs2844232	G	A	G	A	-0.00966518	-0.000519315	0.626521	0.552211	FALSE	FALSE	FALSE	7zjeq2	109557831	0.412231	0.000633331	outcome	TRUE	reported	textfile	412181	61251	350930	0.00168076	110570060	428860	8	8.9e-09	ukb-b-5237	|| id:ukb-b-5237	TRUE	reported	igd	2	1	TRUE	7.71009e-05	33.0679	NA	NA	7.71013e-05	428860	1.63122e-06	412181	TRUE	0.000581505
	rs34060476	G	A	G	A	0.0184292	0.000582347	0.133855	0.131846	FALSE	FALSE	FALSE	7zjeq2	73623626	0.530216	0.000927783	outcome	TRUE	reported	textfile	412181	61251	350930	0.00237033	73037956	428860	7	7.50067e-15	ukb-b-5237	|| id:ukb-b-5237	TRUE	reported	igd	2	1	TRUE	0.000140935	60.4496	NA	NA	0.000140936	428860	9.55839e-07	412181	TRUE	5.89619e-07
	rs34848782	T	C	T	C	-0.0276372	0.000445694	0.040446	0.057942	FALSE	FALSE	FALSE	7zjeq2	74614685	0.741817	0.00135285	outcome	TRUE	reported	textfile	412181	61251	350930	0.00443537	74907026	428860	15	4.60002e-10	ukb-b-5237	|| id:ukb-b-5237	TRUE	reported	igd	2	1	TRUE	9.0526e-05	38.8263	NA	NA	9.05265e-05	428860	2.63323e-07	412181	TRUE	3.67822e-05
	rs4410790	C	T	C	T	0.039072	-0.000934069	0.632141	0.663562	FALSE	FALSE	FALSE	7zjeq2	17244953	0.160181	0.000665073	outcome	TRUE	reported	textfile	412181	61251	350930	0.00167288	17284577	428860	7	1.1995e-120	ukb-b-5237	|| id:ukb-b-5237	TRUE	reported	igd	2	1	TRUE	0.00127038	545.506	NA	NA	0.00127039	428860	4.78554e-06	412181	TRUE	3.86643e-53
	rs4615895	A	G	A	G	0.0122025	-0.000995395	0.740926	0.773262	FALSE	FALSE	FALSE	7zjeq2	95809112	0.183447	0.000748295	outcome	TRUE	reported	textfile	412181	61251	350930	0.00184972	96274668	428860	1	4.19952e-11	ukb-b-5237	|| id:ukb-b-5237	TRUE	reported	igd	2	1	TRUE	0.000101467	43.5195	NA	NA	0.000101468	428860	4.29297e-06	412181	TRUE	0.000244179
	rs483081	T	C	T	C	-0.0122739	0.000532755	0.426597	0.328723	FALSE	FALSE	FALSE	7zjeq2	17446566	0.426565	0.000670062	outcome	TRUE	reported	textfile	412181	61251	350930	0.00163688	17486190	428860	7	6.4998e-14	ukb-b-5237	|| id:ukb-b-5237	TRUE	reported	igd	2	1	TRUE	0.000131087	56.225	NA	NA	0.000131087	428860	1.53369e-06	412181	TRUE	2.84894e-06
	rs516636	A	C	A	C	0.0116767	0.000109941	0.208913	0.195933	FALSE	FALSE	FALSE	7zjeq2	177886382	0.889183	0.000789021	outcome	TRUE	reported	textfile	412181	61251	350930	0.00198419	177855517	428860	1	4e-09	ukb-b-5237	|| id:ukb-b-5237	TRUE	reported	igd	2	1	TRUE	8.07464e-05	34.6315	NA	NA	8.07468e-05	428860	4.71038e-08	412181	TRUE	5.81479e-05
	rs56113850	C	T	C	T	0.0126667	0.00164754	0.578109	0.563478	FALSE	FALSE	FALSE	7zjeq2	40847202	0.0106439	0.000645038	outcome	TRUE	reported	textfile	412181	61251	350930	0.00163351	41353107	428860	19	8.9002e-15	ukb-b-5237	|| id:ukb-b-5237	TRUE	reported	igd	2	1	TRUE	0.000140187	60.1286	NA	NA	0.000140187	428860	1.58274e-05	412181	TRUE	0.000312822
	rs57918684	A	G	A	G	0.0128864	0.000306318	0.154747	0.255644	FALSE	FALSE	FALSE	7zjeq2	62073022	0.670638	0.000720286	outcome	TRUE	reported	textfile	412181	61251	350930	0.00223845	60150383	428860	17	8.60003e-09	ukb-b-5237	|| id:ukb-b-5237	TRUE	reported	igd	2	1	TRUE	7.72715e-05	33.1411	NA	NA	7.72719e-05	428860	4.38782e-07	412181	TRUE	0.000194235
	rs6062682	T	C	T	C	0.0103704	-0.000884754	0.464546	0.319155	FALSE	FALSE	FALSE	7zjeq2	64260467	0.19061	0.000676016	outcome	TRUE	reported	textfile	412181	61251	350930	0.00163929	62891820	428860	20	2.5e-10	ukb-b-5237	|| id:ukb-b-5237	TRUE	reported	igd	2	1	TRUE	9.3309e-05	40.02	NA	NA	9.33094e-05	428860	4.15569e-06	412181	TRUE	0.000475771
	rs6063085	C	A	C	A	0.0104106	1.90427e-05	0.373473	0.354073	FALSE	FALSE	FALSE	7zjeq2	47211814	0.976894	0.000657488	outcome	TRUE	reported	textfile	412181	61251	350930	0.00166919	45840459	428860	20	4.49997e-10	ukb-b-5237	|| id:ukb-b-5237	TRUE	reported	igd	2	1	TRUE	9.06954e-05	38.899	NA	NA	9.06958e-05	428860	2.03515e-09	412181	TRUE	1.38981e-05
	rs61928609	C	A	C	A	-0.0147305	0.00143988	0.835328	0.91517	FALSE	FALSE	FALSE	7zjeq2	11163838	0.201911	0.00112832	outcome	TRUE	reported	textfile	412181	61251	350930	0.00217536	11316437	428860	12	1.29987e-11	ukb-b-5237	|| id:ukb-b-5237	TRUE	reported	igd	2	1	TRUE	0.000106908	45.8533	NA	NA	0.000106909	428860	3.95094e-06	412181	TRUE	0.000128601
	rs62064918	T	C	T	C	-0.0103075	0.00160456	0.244545	0.197302	FALSE	FALSE	FALSE	7zjeq2	48078424	0.0418004	0.000788288	outcome	TRUE	reported	textfile	412181	61251	350930	0.00187872	46155786	428860	17	4.09996e-08	ukb-b-5237	|| id:ukb-b-5237	TRUE	reported	igd	2	1	TRUE	7.01837e-05	30.101	NA	NA	7.01841e-05	428860	1.0052e-05	412181	TRUE	0.0169735
	rs630194	C	T	C	T	-0.0113533	0.00072115	0.343374	0.385445	FALSE	FALSE	FALSE	7zjeq2	43370989	0.264568	0.00064639	outcome	TRUE	reported	textfile	412181	61251	350930	0.00169853	40950954	428860	18	2.29985e-11	ukb-b-5237	|| id:ukb-b-5237	TRUE	reported	igd	2	1	TRUE	0.000104169	44.6782	NA	NA	0.000104169	428860	3.01978e-06	412181	TRUE	0.000103355
	rs73073176	T	C	T	C	-0.0258187	0.00132982	0.130421	0.089376	FALSE	FALSE	FALSE	7zjeq2	17523328	0.228511	0.00110432	outcome	TRUE	reported	textfile	412181	61251	350930	0.00240961	17562952	428860	7	8.69961e-27	ukb-b-5237	|| id:ukb-b-5237	TRUE	reported	igd	2	1	TRUE	0.000267635	114.808	NA	NA	0.000267637	428860	3.5181e-06	412181	TRUE	3.11931e-11
	rs73434405	T	G	T	G	-0.0125881	0.000354721	0.154692	0.159732	FALSE	FALSE	FALSE	7zjeq2	74268828	0.67806	0.000854518	outcome	TRUE	reported	textfile	412181	61251	350930	0.00223423	74561169	428860	15	1.79999e-08	ukb-b-5237	|| id:ukb-b-5237	TRUE	reported	igd	2	1	TRUE	7.40145e-05	31.7441	NA	NA	7.40149e-05	428860	4.18066e-07	412181	TRUE	0.000264494
	rs75347775	A	G	A	G	0.0104504	0.000408333	0.244531	0.257042	FALSE	FALSE	FALSE	7zjeq2	18385098	0.57133	0.000721316	outcome	TRUE	reported	textfile	412181	61251	350930	0.00187898	18495908	428860	19	2.69998e-08	ukb-b-5237	|| id:ukb-b-5237	TRUE	reported	igd	2	1	TRUE	7.21231e-05	30.9328	NA	NA	7.21235e-05	428860	7.77484e-07	412181	TRUE	0.000484353
	rs7811609	T	C	T	C	0.00913864	-0.000921886	0.374746	0.383393	FALSE	FALSE	FALSE	7zjeq2	32890985	0.153345	0.000645663	outcome	TRUE	reported	textfile	412181	61251	350930	0.00166468	32930597	428860	7	4e-08	ukb-b-5237	|| id:ukb-b-5237	TRUE	reported	igd	2	1	TRUE	7.02677e-05	30.137	NA	NA	7.0268e-05	428860	4.94601e-06	412181	TRUE	0.00475003
	rs8056750	T	C	T	C	0.0105333	-0.000294757	0.359129	0.40822	FALSE	FALSE	FALSE	7zjeq2	70893175	0.64524	0.000640237	outcome	TRUE	reported	textfile	412181	61251	350930	0.00173692	70927078	428860	16	1.29999e-09	ukb-b-5237	|| id:ukb-b-5237	TRUE	reported	igd	2	1	TRUE	8.57465e-05	36.7762	NA	NA	8.57469e-05	428860	5.14234e-07	412181	TRUE	8.98091e-05
	rs9398171	T	C	T	C	0.0108577	0.000361633	0.71064	0.638723	FALSE	FALSE	FALSE	7zjeq2	108662324	0.580059	0.000653594	outcome	TRUE	reported	textfile	412181	61251	350930	0.00177995	108983527	428860	6	1.09999e-09	ukb-b-5237	|| id:ukb-b-5237	TRUE	reported	igd	2	1	TRUE	8.67575e-05	37.2099	NA	NA	8.67579e-05	428860	7.42735e-07	412181	TRUE	0.000106537
ukb-b-5239	rs10822129	T	C	T	C	0.01344	-0.000821044	0.406521	0.413071	FALSE	FALSE	FALSE	7zjeq2	63087081	0.198868	0.000639052	outcome	TRUE	reported	textfile	412181	61251	350930	0.0021284	64846841	327026	10	2.69998e-10	ukb-b-5239	|| id:ukb-b-5239	TRUE	reported	igd	2	1	TRUE	0.000121915	39.874	NA	NA	0.000121916	327026	4.00473e-06	412181	TRUE	0.000113098
	rs10925183	A	G	A	G	-0.011922	-0.000325074	0.607433	0.621216	FALSE	FALSE	FALSE	7zjeq2	236649114	0.615642	0.00064751	outcome	TRUE	reported	textfile	412181	61251	350930	0.00211168	236812414	327026	1	1.6e-08	ukb-b-5239	|| id:ukb-b-5239	TRUE	reported	igd	2	1	TRUE	9.7458e-05	31.8742	NA	NA	9.74586e-05	327026	6.11484e-07	412181	TRUE	0.000103675
	rs11714337	A	G	A	G	0.0123918	-0.00106986	0.43305	0.394104	FALSE	FALSE	FALSE	7zjeq2	71533370	0.0958429	0.000642425	outcome	TRUE	reported	textfile	412181	61251	350930	0.00208811	71582521	327026	3	2.90001e-09	ukb-b-5239	|| id:ukb-b-5239	TRUE	reported	igd	2	1	TRUE	0.000107679	35.2176	NA	NA	0.00010768	327026	6.72853e-06	412181	TRUE	0.000888465
	rs1229984	C	T	C	T	0.0609318	0.00110205	0.976512	0.994992	FALSE	FALSE	FALSE	7zjeq2	99318162	0.80854	0.00454809	outcome	TRUE	reported	textfile	412181	61251	350930	0.00673472	100239319	327026	4	1.50003e-19	ukb-b-5239	|| id:ukb-b-5239	TRUE	reported	igd	2	1	TRUE	0.000250241	81.8552	NA	NA	0.000250242	327026	1.42449e-07	412181	TRUE	4.26759e-11
	rs17817497	C	T	C	T	0.014091	-0.00133699	0.392483	0.402014	FALSE	FALSE	FALSE	7zjeq2	53781523	0.0363329	0.000638737	outcome	TRUE	reported	textfile	412181	61251	350930	0.00211408	53815435	327026	16	2.60016e-11	ukb-b-5239	|| id:ukb-b-5239	TRUE	reported	igd	2	1	TRUE	0.000135831	44.4261	NA	NA	0.000135832	327026	1.06297e-05	412181	TRUE	0.000337332
	rs303753	A	G	A	G	-0.0183206	1.22204e-06	0.344672	0.351365	FALSE	FALSE	FALSE	7zjeq2	23494958	0.998519	0.00065839	outcome	TRUE	reported	textfile	412181	61251	350930	0.0021899	21074922	327026	18	6.00067e-17	ukb-b-5239	|| id:ukb-b-5239	TRUE	reported	igd	2	1	TRUE	0.000213971	69.9887	NA	NA	0.000213973	327026	8.35831e-12	412181	TRUE	4.22161e-10
	rs35698271	C	A	C	A	-0.0153487	0.00160773	0.180339	0.161602	FALSE	FALSE	FALSE	7zjeq2	95790831	0.0595676	0.000853367	outcome	TRUE	reported	textfile	412181	61251	350930	0.00269709	96256387	327026	1	1.29999e-08	ukb-b-5239	|| id:ukb-b-5239	TRUE	reported	igd	2	1	TRUE	9.90209e-05	32.3854	NA	NA	9.90215e-05	327026	8.61123e-06	412181	TRUE	0.00273257
	rs4643716	A	C	A	C	0.0115308	-9.55745e-05	0.583739	0.48247	FALSE	FALSE	FALSE	7zjeq2	117448725	0.879129	0.000628477	outcome	TRUE	reported	textfile	412181	61251	350930	0.00210517	117167572	327026	3	4.30002e-08	ukb-b-5239	|| id:ukb-b-5239	TRUE	reported	igd	2	1	TRUE	9.17323e-05	30.0014	NA	NA	9.17329e-05	327026	5.61073e-08	412181	TRUE	6.63867e-05
	rs4698921	T	C	T	C	0.0139456	0.000208295	0.608078	0.568279	FALSE	FALSE	FALSE	7zjeq2	104493065	0.743019	0.000635322	outcome	TRUE	reported	textfile	412181	61251	350930	0.00212704	105414222	327026	4	5.50047e-11	ukb-b-5239	|| id:ukb-b-5239	TRUE	reported	igd	2	1	TRUE	0.000131427	42.9853	NA	NA	0.000131428	327026	2.60786e-07	412181	TRUE	2.90244e-06
	rs55968191	A	G	A	G	0.0132033	0.000530049	0.24686	0.212977	FALSE	FALSE	FALSE	7zjeq2	141695606	0.491439	0.000770397	outcome	TRUE	reported	textfile	412181	61251	350930	0.00241641	142705706	327026	8	4.70002e-08	ukb-b-5239	|| id:ukb-b-5239	TRUE	reported	igd	2	1	TRUE	9.12855e-05	29.8553	NA	NA	9.12861e-05	327026	1.14846e-06	412181	TRUE	0.00029185
	rs62573521	T	C	T	C	-0.0323105	0.00302879	0.040468	0.0146169	FALSE	FALSE	FALSE	7zjeq2	22648201	0.245898	0.00261019	outcome	TRUE	reported	textfile	412181	61251	350930	0.00524921	22648200	327026	9	7.49998e-10	ukb-b-5239	|| id:ukb-b-5239	TRUE	reported	igd	2	1	TRUE	0.000115842	37.8876	NA	NA	0.000115843	327026	3.26668e-06	412181	TRUE	0.000131074
	rs627685	C	T	C	T	-0.0125352	-0.000824092	0.302864	0.263586	FALSE	FALSE	FALSE	7zjeq2	55518861	0.247871	0.000713168	outcome	TRUE	reported	textfile	412181	61251	350930	0.00226097	53186092	327026	18	2.99999e-08	ukb-b-5239	|| id:ukb-b-5239	TRUE	reported	igd	2	1	TRUE	9.39831e-05	30.7376	NA	NA	9.39837e-05	327026	3.23952e-06	412181	TRUE	0.000748091
	rs6882046	G	A	G	A	0.0162857	0.000822113	0.268866	0.180404	FALSE	FALSE	FALSE	7zjeq2	88673046	0.315341	0.000818774	outcome	TRUE	reported	textfile	412181	61251	350930	0.00234886	87968864	327026	5	4.10015e-12	ukb-b-5239	|| id:ukb-b-5239	TRUE	reported	igd	2	1	TRUE	0.000146978	48.0724	NA	NA	0.000146979	327026	2.44595e-06	412181	TRUE	6.50093e-06
	rs6908328	A	C	A	C	0.0127108	0.000162247	0.514021	0.638006	FALSE	FALSE	FALSE	7zjeq2	26292627	0.804173	0.000654352	outcome	TRUE	reported	textfile	412181	61251	350930	0.00206267	26292855	327026	6	7.19996e-10	ukb-b-5239	|| id:ukb-b-5239	TRUE	reported	igd	2	1	TRUE	0.000116106	37.9738	NA	NA	0.000116106	327026	1.49157e-07	412181	TRUE	9.14183e-06
	rs7425274	C	T	C	T	0.0114987	0.000354348	0.430259	0.487941	FALSE	FALSE	FALSE	7zjeq2	160346884	0.572498	0.000627858	outcome	TRUE	reported	textfile	412181	61251	350930	0.00208043	161203395	327026	2	3.29997e-08	ukb-b-5239	|| id:ukb-b-5239	TRUE	reported	igd	2	1	TRUE	9.34046e-05	30.5484	NA	NA	9.34052e-05	327026	7.72771e-07	412181	TRUE	0.000175599
	rs898751	T	C	T	C	-0.012363	-0.000914424	0.49202	0.540015	FALSE	FALSE	FALSE	7zjeq2	2388569	0.145457	0.000628139	outcome	TRUE	reported	textfile	412181	61251	350930	0.00206424	2291863	327026	17	2.1e-09	ukb-b-5239	|| id:ukb-b-5239	TRUE	reported	igd	2	1	TRUE	0.000109672	35.8694	NA	NA	0.000109673	327026	5.14157e-06	412181	TRUE	0.000458544
ukb-b-5522	rs111510761	T	C	T	C	0.0267016	-0.00287105	0.009092	0.00884638	FALSE	FALSE	FALSE	7zjeq2	51022985	0.392572	0.00335809	outcome	TRUE	reported	textfile	412181	61251	350930	0.00455556	51416768	64945	12	4.60002e-09	ukb-b-5522	|| id:ukb-b-5522	TRUE	reported	igd	2	1	TRUE	0.000528708	34.354	NA	NA	0.000528724	64945	1.77341e-06	412181	TRUE	2.86848e-07
	rs141785145	C	A	C	A	0.0303737	0.00535715	0.00651	0.000517558	FALSE	FALSE	FALSE	7zjeq2	15051589	0.708814	0.014345	outcome	TRUE	reported	textfile	412181	61251	350930	0.00520216	15073135	64945	11	5.30005e-09	ukb-b-5522	|| id:ukb-b-5522	TRUE	reported	igd	2	1	TRUE	0.000524631	34.089	NA	NA	0.000524648	64945	3.38361e-07	412181	TRUE	1.2333e-07
	rs146906987	T	C	T	C	0.0248309	-0.000288519	0.010756	0.0174705	FALSE	FALSE	FALSE	7zjeq2	56962142	0.904993	0.00241728	outcome	TRUE	reported	textfile	412181	61251	350930	0.00434209	57874701	64945	8	1.09999e-08	ukb-b-5522	|| id:ukb-b-5522	TRUE	reported	igd	2	1	TRUE	0.000503295	32.702	NA	NA	0.000503311	64945	3.45628e-08	412181	TRUE	1.35897e-07
	rs17444377	T	C	T	C	0.0160534	0.00169439	0.023512	0.00804874	FALSE	FALSE	FALSE	7zjeq2	110347662	0.642211	0.0036469	outcome	TRUE	reported	textfile	412181	61251	350930	0.00276493	109683363	64945	5	6.4e-09	ukb-b-5522	|| id:ukb-b-5522	TRUE	reported	igd	2	1	TRUE	0.000518794	33.7095	NA	NA	0.00051881	64945	5.23713e-07	412181	TRUE	1.74558e-07
	rs79406768	T	C	T	C	0.0287755	-0.00312656	0.006753	0.0111503	FALSE	FALSE	FALSE	7zjeq2	41377449	0.301255	0.0030245	outcome	TRUE	reported	textfile	412181	61251	350930	0.00523968	41379466	64945	4	4e-08	ukb-b-5522	|| id:ukb-b-5522	TRUE	reported	igd	2	1	TRUE	0.000464183	30.1594	NA	NA	0.000464197	64945	2.59262e-06	412181	TRUE	2.32841e-06
ukb-b-5640	rs10972033	T	G	T	G	0.00897557	-0.00134631	0.45643	0.408416	FALSE	FALSE	FALSE	7zjeq2	34269734	0.034772	0.00063776	outcome	TRUE	reported	textfile	412181	61251	350930	0.00147851	34269732	460162	9	1.29999e-09	ukb-b-5640	|| id:ukb-b-5640	TRUE	reported	igd	2	1	TRUE	8.00811e-05	36.8531	NA	NA	8.00814e-05	460162	1.08115e-05	412181	TRUE	0.00829936
	rs11211124	C	T	C	T	-0.00995273	-0.000886547	0.230603	0.186442	FALSE	FALSE	FALSE	7zjeq2	45496737	0.27022	0.000804083	outcome	TRUE	reported	textfile	412181	61251	350930	0.00175408	45962409	460162	1	1.40001e-08	ukb-b-5640	|| id:ukb-b-5640	TRUE	reported	igd	2	1	TRUE	6.99591e-05	32.1947	NA	NA	6.99595e-05	460162	2.94927e-06	412181	TRUE	0.00193894
	rs1355171	A	C	A	C	-0.0109832	-2.30745e-05	0.488844	0.544995	FALSE	FALSE	FALSE	7zjeq2	15681696	0.970755	0.000629405	outcome	TRUE	reported	textfile	412181	61251	350930	0.001477	15681694	460162	9	1e-13	ukb-b-5640	|| id:ukb-b-5640	TRUE	reported	igd	2	1	TRUE	0.000120153	55.2962	NA	NA	0.000120153	460162	3.26076e-09	412181	TRUE	3.68074e-07
	rs2387807	T	C	T	C	-0.0150846	-4.65129e-05	0.077893	0.12652	FALSE	FALSE	FALSE	7zjeq2	38053059	0.960661	0.000943014	outcome	TRUE	reported	textfile	412181	61251	350930	0.00274837	38446861	460162	12	4.09996e-08	ukb-b-5640	|| id:ukb-b-5640	TRUE	reported	igd	2	1	TRUE	6.54603e-05	30.1242	NA	NA	6.54606e-05	460162	5.90235e-09	412181	TRUE	0.000186311
	rs36124222	C	T	C	T	0.00840935	7.20637e-05	0.433239	0.464515	FALSE	FALSE	FALSE	7zjeq2	76484246	0.909086	0.000631078	outcome	TRUE	reported	textfile	412181	61251	350930	0.00150083	74196202	460162	18	2.1e-08	ukb-b-5640	|| id:ukb-b-5640	TRUE	reported	igd	2	1	TRUE	6.82215e-05	31.395	NA	NA	6.82218e-05	460162	3.1636e-08	412181	TRUE	0.000164214
	rs3964074	C	T	C	T	-0.00895091	-0.00138114	0.546932	0.562422	FALSE	FALSE	FALSE	7zjeq2	74133092	0.0288795	0.000632064	outcome	TRUE	reported	textfile	412181	61251	350930	0.00148347	74166991	460162	16	1.6e-09	ukb-b-5640	|| id:ukb-b-5640	TRUE	reported	igd	2	1	TRUE	7.91101e-05	36.4062	NA	NA	7.91104e-05	460162	1.15841e-05	412181	TRUE	0.0104544
	rs4146837	T	C	T	C	0.00879226	0.000506519	0.455561	0.398831	FALSE	FALSE	FALSE	7zjeq2	92903639	0.429718	0.000641428	outcome	TRUE	reported	textfile	412181	61251	350930	0.0014944	93446869	460162	15	4e-09	ukb-b-5640	|| id:ukb-b-5640	TRUE	reported	igd	2	1	TRUE	7.52184e-05	34.6151	NA	NA	7.52187e-05	460162	1.5129e-06	412181	TRUE	0.000519252
	rs7641973	A	G	A	G	0.00844615	-6.12398e-06	0.353362	0.444527	FALSE	FALSE	FALSE	7zjeq2	81861338	0.992267	0.000631825	outcome	TRUE	reported	textfile	412181	61251	350930	0.00154097	81910489	460162	3	4.20001e-08	ukb-b-5640	|| id:ukb-b-5640	TRUE	reported	igd	2	1	TRUE	6.52815e-05	30.0419	NA	NA	6.52818e-05	460162	2.27923e-10	412181	TRUE	0.000169563
	rs838133	G	A	G	A	0.0108944	-0.000352257	0.549354	0.620434	FALSE	FALSE	FALSE	7zjeq2	48756272	0.58788	0.000650029	outcome	TRUE	reported	textfile	412181	61251	350930	0.00152491	49259529	460162	19	8.99912e-13	ukb-b-5640	|| id:ukb-b-5640	TRUE	reported	igd	2	1	TRUE	0.000110907	51.0407	NA	NA	0.000110908	460162	7.12472e-07	412181	TRUE	6.26628e-06
	rs9973426	G	A	G	A	0.0110847	-0.00109667	0.176598	0.133967	FALSE	FALSE	FALSE	7zjeq2	154895340	0.235358	0.000924156	outcome	TRUE	reported	textfile	412181	61251	350930	0.00193678	155751852	460162	2	1e-08	ukb-b-5640	|| id:ukb-b-5640	TRUE	reported	igd	2	1	TRUE	7.1178e-05	32.7556	NA	NA	7.11783e-05	460162	3.41644e-06	412181	TRUE	0.00212512
ukb-b-5779	rs1004787	A	G	A	G	-0.0222262	0.000842744	0.532943	0.625608	FALSE	FALSE	FALSE	7zjeq2	44931952	0.194178	0.000649104	outcome	TRUE	reported	textfile	412181	61251	350930	0.00304518	45159091	462346	2	2.90001e-13	ukb-b-5779	|| id:ukb-b-5779	TRUE	reported	igd	2	1	TRUE	0.000115209	53.2724	NA	NA	0.00011521	462346	4.08955e-06	412181	TRUE	4.76806e-05
	rs10188314	T	C	T	C	-0.0197869	-0.000127752	0.470852	0.520022	FALSE	FALSE	FALSE	7zjeq2	214538202	0.839216	0.000629645	outcome	TRUE	reported	textfile	412181	61251	350930	0.00303605	215402926	462346	2	7.19946e-11	ukb-b-5779	|| id:ukb-b-5779	TRUE	reported	igd	2	1	TRUE	9.18609e-05	42.4752	NA	NA	9.18613e-05	462346	9.98753e-08	412181	TRUE	1.51352e-05
	rs10792669	G	A	G	A	0.0174322	-0.000170738	0.505254	0.463085	FALSE	FALSE	FALSE	7zjeq2	82977314	0.785994	0.000628829	outcome	TRUE	reported	textfile	412181	61251	350930	0.00304065	82688356	462346	11	9.90011e-09	ukb-b-5779	|| id:ukb-b-5779	TRUE	reported	igd	2	1	TRUE	7.10843e-05	32.8677	NA	NA	7.10846e-05	462346	1.78858e-07	412181	TRUE	0.000185181
	rs11039429	T	C	T	C	-0.0235595	-5.24964e-05	0.454624	0.369773	FALSE	FALSE	FALSE	7zjeq2	47845507	0.93569	0.000650609	outcome	TRUE	reported	textfile	412181	61251	350930	0.00303737	47867059	462346	11	8.69961e-15	ukb-b-5779	|| id:ukb-b-5779	TRUE	reported	igd	2	1	TRUE	0.000130111	60.1637	NA	NA	0.000130111	462346	1.57955e-08	412181	TRUE	1.39213e-07
	rs11219508	C	T	C	T	0.0173566	6.02542e-05	0.349547	0.297112	FALSE	FALSE	FALSE	7zjeq2	124224820	0.930019	0.000686101	outcome	TRUE	reported	textfile	412181	61251	350930	0.00317665	124095525	462346	11	4.70002e-08	ukb-b-5779	|| id:ukb-b-5779	TRUE	reported	igd	2	1	TRUE	6.45647e-05	29.853	NA	NA	6.4565e-05	462346	1.87117e-08	412181	TRUE	0.000226781
	rs11223617	A	G	A	G	0.0250908	-0.000899829	0.206155	0.295792	FALSE	FALSE	FALSE	7zjeq2	133910862	0.192046	0.000689761	outcome	TRUE	reported	textfile	412181	61251	350930	0.00375381	133780757	462346	11	2.29985e-11	ukb-b-5779	|| id:ukb-b-5779	TRUE	reported	igd	2	1	TRUE	9.66219e-05	44.6769	NA	NA	9.66223e-05	462346	4.12891e-06	412181	TRUE	0.000272447
	rs11640961	T	C	T	C	-0.020495	-0.000662456	0.395399	0.427219	FALSE	FALSE	FALSE	7zjeq2	30968497	0.296478	0.000634527	outcome	TRUE	reported	textfile	412181	61251	350930	0.00309571	30979818	462346	16	3.59998e-11	ukb-b-5779	|| id:ukb-b-5779	TRUE	reported	igd	2	1	TRUE	9.4791e-05	43.8302	NA	NA	9.47914e-05	462346	2.6444e-06	412181	TRUE	0.000153134
	rs11700855	G	A	G	A	-0.029795	-0.00010547	0.093465	0.119049	FALSE	FALSE	FALSE	7zjeq2	32897743	0.913342	0.000969183	outcome	TRUE	reported	textfile	412181	61251	350930	0.00523292	34270051	462346	21	1.2e-08	ukb-b-5779	|| id:ukb-b-5779	TRUE	reported	igd	2	1	TRUE	7.01134e-05	32.4188	NA	NA	7.01137e-05	462346	2.87316e-08	412181	TRUE	0.000128278
	rs11750777	A	G	A	G	-0.020493	0.000144076	0.209454	0.151388	FALSE	FALSE	FALSE	7zjeq2	167403782	0.869351	0.000875936	outcome	TRUE	reported	textfile	412181	61251	350930	0.00372613	166830787	462346	5	3.79997e-08	ukb-b-5779	|| id:ukb-b-5779	TRUE	reported	igd	2	1	TRUE	6.54183e-05	30.2478	NA	NA	6.54186e-05	462346	6.56376e-08	412181	TRUE	0.000256059
	rs11787216	T	C	T	C	0.0244162	0.00112519	0.369127	0.353578	FALSE	FALSE	FALSE	7zjeq2	141605122	0.0858084	0.000654967	outcome	TRUE	reported	textfile	412181	61251	350930	0.00320078	142615222	462346	8	2.39994e-14	ukb-b-5779	|| id:ukb-b-5779	TRUE	reported	igd	2	1	TRUE	0.000125841	58.1892	NA	NA	0.000125842	462346	7.16018e-06	412181	TRUE	6.67077e-05
	rs118134876	T	C	T	C	0.0357984	-0.00193551	0.059921	0.0337201	FALSE	FALSE	FALSE	7zjeq2	11460745	0.268821	0.00175035	outcome	TRUE	reported	textfile	412181	61251	350930	0.00638181	11500372	462346	7	2e-08	ukb-b-5779	|| id:ukb-b-5779	TRUE	reported	igd	2	1	TRUE	6.80523e-05	31.4657	NA	NA	6.80526e-05	462346	2.96657e-06	412181	TRUE	0.00231166
	rs11940694	G	A	G	A	-0.0437138	0.00146673	0.604193	0.646775	FALSE	FALSE	FALSE	7zjeq2	39413373	0.0255823	0.00065699	outcome	TRUE	reported	textfile	412181	61251	350930	0.00311609	39414993	462346	4	1e-44	ukb-b-5779	|| id:ukb-b-5779	TRUE	reported	igd	2	1	TRUE	0.000425466	196.796	NA	NA	0.000425468	462346	1.20918e-05	412181	TRUE	1.1761e-15
	rs12078439	G	T	G	T	-0.0167454	-0.000619241	0.419448	0.484889	FALSE	FALSE	FALSE	7zjeq2	209901915	0.323964	0.000627814	outcome	TRUE	reported	textfile	412181	61251	350930	0.00307016	210075260	462346	1	4.90004e-08	ukb-b-5779	|| id:ukb-b-5779	TRUE	reported	igd	2	1	TRUE	6.4339e-05	29.7486	NA	NA	6.43392e-05	462346	2.36032e-06	412181	TRUE	0.00246779
	rs12153855	C	T	C	T	0.0294435	0.00160143	0.10497	0.058092	FALSE	FALSE	FALSE	7zjeq2	32107027	0.231833	0.00133938	outcome	TRUE	reported	textfile	412181	61251	350930	0.00493484	32074804	462346	6	2.39999e-09	ukb-b-5779	|| id:ukb-b-5779	TRUE	reported	igd	2	1	TRUE	7.69896e-05	35.5984	NA	NA	7.699e-05	462346	3.46833e-06	412181	TRUE	0.00125222
	rs1228589	A	G	A	G	0.0210699	0.000314803	0.246133	0.248997	FALSE	FALSE	FALSE	7zjeq2	131915982	0.664419	0.000725654	outcome	TRUE	reported	textfile	412181	61251	350930	0.00352806	131634826	462346	3	2.30001e-09	ukb-b-5779	|| id:ukb-b-5779	TRUE	reported	igd	2	1	TRUE	7.71352e-05	35.6657	NA	NA	7.71355e-05	462346	4.56596e-07	412181	TRUE	0.000154012
	rs1229984	C	T	C	T	-0.261708	0.00110205	0.97277	0.994992	FALSE	FALSE	FALSE	7zjeq2	99318162	0.80854	0.00454809	outcome	TRUE	reported	textfile	412181	61251	350930	0.00918496	100239319	462346	4	1.39959e-178	ukb-b-5779	|| id:ukb-b-5779	TRUE	reported	igd	2	1	TRUE	0.00175287	811.853	NA	NA	0.00175288	462346	1.42449e-07	412181	TRUE	1.15312e-83
	rs1302808	A	C	A	C	-0.0380889	-0.000225636	0.196337	0.240697	FALSE	FALSE	FALSE	7zjeq2	99369963	0.759147	0.000735927	outcome	TRUE	reported	textfile	412181	61251	350930	0.00386593	100291120	462346	4	6.70039e-23	ukb-b-5779	|| id:ukb-b-5779	TRUE	reported	igd	2	1	TRUE	0.000209909	97.0704	NA	NA	0.00020991	462346	2.28066e-07	412181	TRUE	6.11922e-11
	rs13102973	C	T	C	T	-0.0194072	0.000222274	0.61881	0.563283	FALSE	FALSE	FALSE	7zjeq2	134979533	0.724998	0.000631844	outcome	TRUE	reported	textfile	412181	61251	350930	0.00311875	135900688	462346	4	4.90004e-10	ukb-b-5779	|| id:ukb-b-5779	TRUE	reported	igd	2	1	TRUE	8.37454e-05	38.7224	NA	NA	8.37458e-05	462346	3.00242e-07	412181	TRUE	5.91358e-05
	rs13135092	G	A	G	A	0.0438341	0.000320965	0.083483	0.0176809	FALSE	FALSE	FALSE	7zjeq2	102276925	0.89273	0.00238014	outcome	TRUE	reported	textfile	412181	61251	350930	0.00549884	103198082	462346	4	1.59993e-15	ukb-b-5779	|| id:ukb-b-5779	TRUE	reported	igd	2	1	TRUE	0.000137422	63.5448	NA	NA	0.000137422	462346	4.41189e-08	412181	TRUE	7.68059e-08
	rs13178443	T	C	T	C	-0.0186516	-0.000396544	0.276349	0.306483	FALSE	FALSE	FALSE	7zjeq2	146235712	0.560139	0.000680605	outcome	TRUE	reported	textfile	412181	61251	350930	0.00338983	145615275	462346	5	3.79997e-08	ukb-b-5779	|| id:ukb-b-5779	TRUE	reported	igd	2	1	TRUE	6.54758e-05	30.2743	NA	NA	6.54761e-05	462346	8.23581e-07	412181	TRUE	0.000797271
	rs13390019	C	T	C	T	0.0296116	0.00090083	0.134041	0.0624171	FALSE	FALSE	FALSE	7zjeq2	97131943	0.490688	0.00130704	outcome	TRUE	reported	textfile	412181	61251	350930	0.00449182	97797680	462346	2	4.30031e-11	ukb-b-5779	|| id:ukb-b-5779	TRUE	reported	igd	2	1	TRUE	9.39877e-05	43.4587	NA	NA	9.39881e-05	462346	1.15245e-06	412181	TRUE	5.707e-05
	rs1515590	T	C	T	C	0.0182446	0.00096029	0.383245	0.44487	FALSE	FALSE	FALSE	7zjeq2	174496187	0.127812	0.000630613	outcome	TRUE	reported	textfile	412181	61251	350930	0.00311623	174213977	462346	3	4.79999e-09	ukb-b-5779	|| id:ukb-b-5779	TRUE	reported	igd	2	1	TRUE	7.41328e-05	34.2774	NA	NA	7.41331e-05	462346	5.62588e-06	412181	TRUE	0.00358973
	rs1666658	C	T	C	T	0.0179674	-0.000296185	0.392206	0.392562	FALSE	FALSE	FALSE	7zjeq2	121930421	0.644965	0.000642807	outcome	TRUE	reported	textfile	412181	61251	350930	0.00309866	121801129	462346	11	6.69993e-09	ukb-b-5779	|| id:ukb-b-5779	TRUE	reported	igd	2	1	TRUE	7.2715e-05	33.6218	NA	NA	7.27153e-05	462346	5.15085e-07	412181	TRUE	0.00026666
	rs17662759	C	T	C	T	0.0301348	-0.00237768	0.089115	0.108081	FALSE	FALSE	FALSE	7zjeq2	193124497	0.0191386	0.00101488	outcome	TRUE	reported	textfile	412181	61251	350930	0.00546031	193989223	462346	2	3.40001e-08	ukb-b-5779	|| id:ukb-b-5779	TRUE	reported	igd	2	1	TRUE	6.58728e-05	30.4579	NA	NA	6.58731e-05	462346	1.33164e-05	412181	TRUE	0.0370382
	rs17690703	T	C	T	C	0.0250342	-0.00256901	0.262687	0.119201	FALSE	FALSE	FALSE	7zjeq2	45847931	0.00854712	0.000976938	outcome	TRUE	reported	textfile	412181	61251	350930	0.00343021	43925297	462346	17	2.90001e-13	ukb-b-5779	|| id:ukb-b-5779	TRUE	reported	igd	2	1	TRUE	0.000115188	53.2628	NA	NA	0.000115189	462346	1.67766e-05	412181	TRUE	0.00194669
	rs186347	T	G	T	G	0.0179489	6.05211e-05	0.463343	0.444112	FALSE	FALSE	FALSE	7zjeq2	58605508	0.923672	0.000631682	outcome	TRUE	reported	textfile	412181	61251	350930	0.00305071	59072226	462346	14	4e-09	ukb-b-5779	|| id:ukb-b-5779	TRUE	reported	igd	2	1	TRUE	7.48642e-05	34.6156	NA	NA	7.48645e-05	462346	2.22705e-08	412181	TRUE	7.20324e-05
	rs1937522	G	A	G	A	0.0168979	0.00014253	0.528054	0.470176	FALSE	FALSE	FALSE	7zjeq2	67506685	0.820515	0.00062821	outcome	TRUE	reported	textfile	412181	61251	350930	0.00303207	68080817	462346	13	2.5e-08	ukb-b-5779	|| id:ukb-b-5779	TRUE	reported	igd	2	1	TRUE	6.71724e-05	31.0588	NA	NA	6.71727e-05	462346	1.24887e-07	412181	TRUE	0.000251196
	rs2159935	A	G	A	G	-0.0185742	0.000574834	0.490369	0.477847	FALSE	FALSE	FALSE	7zjeq2	54654850	0.362224	0.000630898	outcome	TRUE	reported	textfile	412181	61251	350930	0.00302582	55521017	462346	4	8.30004e-10	ukb-b-5779	|| id:ukb-b-5779	TRUE	reported	igd	2	1	TRUE	8.14951e-05	37.6818	NA	NA	8.14955e-05	462346	2.01409e-06	412181	TRUE	0.000382698
	rs2160935	T	C	T	C	-0.018718	-0.000276035	0.604293	0.644366	FALSE	FALSE	FALSE	7zjeq2	30983135	0.674205	0.000656627	outcome	TRUE	reported	textfile	412181	61251	350930	0.00309117	30840651	462346	8	1.40001e-09	ukb-b-5779	|| id:ukb-b-5779	TRUE	reported	igd	2	1	TRUE	7.92997e-05	36.6666	NA	NA	7.93e-05	462346	4.28751e-07	412181	TRUE	0.000117439
	rs2193098	C	T	C	T	-0.0217557	-0.000560482	0.797617	0.782351	FALSE	FALSE	FALSE	7zjeq2	51176584	0.461671	0.000761424	outcome	TRUE	reported	textfile	412181	61251	350930	0.00378875	51210495	462346	16	9.29994e-09	ukb-b-5779	|| id:ukb-b-5779	TRUE	reported	igd	2	1	TRUE	7.13109e-05	32.9725	NA	NA	7.13112e-05	462346	1.31457e-06	412181	TRUE	0.000657073
	rs2244598	C	T	C	T	-0.018378	-0.000497074	0.605114	0.608323	FALSE	FALSE	FALSE	7zjeq2	216507658	0.44055	0.000644492	outcome	TRUE	reported	textfile	412181	61251	350930	0.00311907	216681000	462346	1	3.79997e-09	ukb-b-5779	|| id:ukb-b-5779	TRUE	reported	igd	2	1	TRUE	7.50839e-05	34.7172	NA	NA	7.50842e-05	462346	1.44318e-06	412181	TRUE	0.000493489
	rs2411453	G	T	G	T	-0.0350793	-0.00115023	0.597353	0.538336	FALSE	FALSE	FALSE	7zjeq2	28620700	0.0675663	0.000629267	outcome	TRUE	reported	textfile	412181	61251	350930	0.00309039	28632021	462346	16	7.29962e-30	ukb-b-5779	|| id:ukb-b-5779	TRUE	reported	igd	2	1	TRUE	0.000278604	128.847	NA	NA	0.000278605	462346	8.10607e-06	412181	TRUE	1.02382e-10
	rs2453875	G	A	G	A	-0.0185762	-0.000308278	0.279524	0.21436	FALSE	FALSE	FALSE	7zjeq2	22912848	0.687648	0.000766767	outcome	TRUE	reported	textfile	412181	61251	350930	0.00338295	23065782	462346	12	4e-08	ukb-b-5779	|| id:ukb-b-5779	TRUE	reported	igd	2	1	TRUE	6.52119e-05	30.1523	NA	NA	6.52122e-05	462346	3.92168e-07	412181	TRUE	0.000506253
	rs2535911	T	C	T	C	-0.0188476	-0.000539631	0.354749	0.43841	FALSE	FALSE	FALSE	7zjeq2	73056454	0.393372	0.000632242	outcome	TRUE	reported	textfile	412181	61251	350930	0.00316849	73523162	462346	14	2.69998e-09	ukb-b-5779	|| id:ukb-b-5779	TRUE	reported	igd	2	1	TRUE	7.65257e-05	35.3839	NA	NA	7.6526e-05	462346	1.76742e-06	412181	TRUE	0.000533963
	rs2622167	A	G	A	G	-0.0191155	0.000120169	0.428653	0.326437	FALSE	FALSE	FALSE	7zjeq2	153789619	0.857964	0.000671459	outcome	TRUE	reported	textfile	412181	61251	350930	0.0030674	153486704	462346	7	4.60002e-10	ukb-b-5779	|| id:ukb-b-5779	TRUE	reported	igd	2	1	TRUE	8.39899e-05	38.8355	NA	NA	8.39902e-05	462346	7.7707e-08	412181	TRUE	3.35216e-05
	rs262240	T	C	T	C	-0.017207	-0.000990065	0.468553	0.38252	FALSE	FALSE	FALSE	7zjeq2	68358959	0.125221	0.00064574	outcome	TRUE	reported	textfile	412181	61251	350930	0.00303483	68408109	462346	3	1.40001e-08	ukb-b-5779	|| id:ukb-b-5779	TRUE	reported	igd	2	1	TRUE	6.95255e-05	32.1469	NA	NA	6.95258e-05	462346	5.70327e-06	412181	TRUE	0.00547565
	rs2717063	A	C	A	C	-0.0203704	0.00138069	0.585731	0.604837	FALSE	FALSE	FALSE	7zjeq2	57883834	0.0315726	0.000642247	outcome	TRUE	reported	textfile	412181	61251	350930	0.00308457	58110969	462346	2	4.00037e-11	ukb-b-5779	|| id:ukb-b-5779	TRUE	reported	igd	2	1	TRUE	9.43196e-05	43.6122	NA	NA	9.432e-05	462346	1.12124e-05	412181	TRUE	0.00297208
	rs28622224	T	C	T	C	-0.0186203	-0.000609655	0.280364	0.272108	FALSE	FALSE	FALSE	7zjeq2	54221926	0.386616	0.000704177	outcome	TRUE	reported	textfile	412181	61251	350930	0.00336834	55088093	462346	4	3.2e-08	ukb-b-5779	|| id:ukb-b-5779	TRUE	reported	igd	2	1	TRUE	6.60915e-05	30.559	NA	NA	6.60918e-05	462346	1.81852e-06	412181	TRUE	0.00154768
	rs28768122	C	T	C	T	0.0207	0.00111918	0.759525	0.760881	FALSE	FALSE	FALSE	7zjeq2	123401427	0.129179	0.000737589	outcome	TRUE	reported	textfile	412181	61251	350930	0.00355204	123885974	462346	12	5.60003e-09	ukb-b-5779	|| id:ukb-b-5779	TRUE	reported	igd	2	1	TRUE	7.3449e-05	33.9612	NA	NA	7.34493e-05	462346	5.58577e-06	412181	TRUE	0.00376145
	rs28787109	A	G	A	G	0.0178107	0.000261859	0.40423	0.243143	FALSE	FALSE	FALSE	7zjeq2	50753023	0.72045	0.000731743	outcome	TRUE	reported	textfile	412181	61251	350930	0.00308461	51218695	462346	1	7.69999e-09	ukb-b-5779	|| id:ukb-b-5779	TRUE	reported	igd	2	1	TRUE	7.21046e-05	33.3395	NA	NA	7.21049e-05	462346	3.10693e-07	412181	TRUE	0.000212403
	rs2924321	A	G	A	G	-0.0195131	-0.000937288	0.539592	0.634496	FALSE	FALSE	FALSE	7zjeq2	55458204	0.151427	0.000653386	outcome	TRUE	reported	textfile	412181	61251	350930	0.00305022	53125435	462346	18	1.6e-10	ukb-b-5779	|| id:ukb-b-5779	TRUE	reported	igd	2	1	TRUE	8.85084e-05	40.925	NA	NA	8.85088e-05	462346	4.9925e-06	412181	TRUE	0.000811642
	rs324012	T	C	T	C	-0.0177932	0.000153144	0.448569	0.500601	FALSE	FALSE	FALSE	7zjeq2	57109198	0.808033	0.000630315	outcome	TRUE	reported	textfile	412181	61251	350930	0.00304357	57502981	462346	12	5e-09	ukb-b-5779	|| id:ukb-b-5779	TRUE	reported	igd	2	1	TRUE	7.39167e-05	34.1774	NA	NA	7.3917e-05	462346	1.43218e-07	412181	TRUE	0.000124633
	rs34440851	T	C	T	C	-0.0226831	-0.00130973	0.157151	0.230227	FALSE	FALSE	FALSE	7zjeq2	86202117	0.0791498	0.000746014	outcome	TRUE	reported	textfile	412181	61251	350930	0.00415058	87214346	462346	8	4.60002e-08	ukb-b-5779	|| id:ukb-b-5779	TRUE	reported	igd	2	1	TRUE	6.4594e-05	29.8666	NA	NA	6.45943e-05	462346	7.47791e-06	412181	TRUE	0.0133116
	rs34473884	A	G	A	G	-0.0203615	-0.000643142	0.24819	0.228887	FALSE	FALSE	FALSE	7zjeq2	131947781	0.389139	0.000746815	outcome	TRUE	reported	textfile	412181	61251	350930	0.00350346	133761285	462346	10	6.19998e-09	ukb-b-5779	|| id:ukb-b-5779	TRUE	reported	igd	2	1	TRUE	7.3051e-05	33.7772	NA	NA	7.30514e-05	462346	1.79929e-06	412181	TRUE	0.000768905
	rs34631026	T	C	T	C	-0.0169128	0.000619761	0.446061	0.336716	FALSE	FALSE	FALSE	7zjeq2	6122125	0.350965	0.000664467	outcome	TRUE	reported	textfile	412181	61251	350930	0.00304832	6172126	462346	16	2.90001e-08	ukb-b-5779	|| id:ukb-b-5779	TRUE	reported	igd	2	1	TRUE	6.65754e-05	30.7828	NA	NA	6.65757e-05	462346	2.11064e-06	412181	TRUE	0.00174342
	rs34811474	A	G	A	G	-0.0201809	-0.0013921	0.230728	0.229378	FALSE	FALSE	FALSE	7zjeq2	25407216	0.0626845	0.000747865	outcome	TRUE	reported	textfile	412181	61251	350930	0.00359305	25408838	462346	4	1.89998e-08	ukb-b-5779	|| id:ukb-b-5779	TRUE	reported	igd	2	1	TRUE	6.82272e-05	31.5466	NA	NA	6.82275e-05	462346	8.4063e-06	412181	TRUE	0.0123328
	rs35105141	T	C	T	C	0.026345	0.0011723	0.401541	0.369418	FALSE	FALSE	FALSE	7zjeq2	30045827	0.0710101	0.000649326	outcome	TRUE	reported	textfile	412181	61251	350930	0.00308788	30057148	462346	16	1.39991e-17	ukb-b-5779	|| id:ukb-b-5779	TRUE	reported	igd	2	1	TRUE	0.000157413	72.7903	NA	NA	0.000157414	462346	7.90793e-06	412181	TRUE	5.5095e-06
	rs35620248	A	G	A	G	-0.0362678	-0.00214011	0.05969	0.0884148	FALSE	FALSE	FALSE	7zjeq2	49700521	0.0527448	0.00110486	outcome	TRUE	reported	textfile	412181	61251	350930	0.00639048	49737954	462346	3	1.40001e-08	ukb-b-5779	|| id:ukb-b-5779	TRUE	reported	igd	2	1	TRUE	6.96591e-05	32.2087	NA	NA	6.96594e-05	462346	9.10265e-06	412181	TRUE	0.012854
	rs4241258	T	C	T	C	0.0250636	-0.000757795	0.13763	0.101534	FALSE	FALSE	FALSE	7zjeq2	73998975	0.469942	0.00104874	outcome	TRUE	reported	textfile	412181	61251	350930	0.00440325	74226102	462346	2	1.29999e-08	ukb-b-5779	|| id:ukb-b-5779	TRUE	reported	igd	2	1	TRUE	7.00717e-05	32.3995	NA	NA	7.0072e-05	462346	1.26672e-06	412181	TRUE	0.00071877
	rs4242715	A	G	A	G	-0.0186543	-0.000376388	0.680585	0.591865	FALSE	FALSE	FALSE	7zjeq2	132172631	0.555556	0.000638536	outcome	TRUE	reported	textfile	412181	61251	350930	0.00324831	133986135	462346	10	9.29994e-09	ukb-b-5779	|| id:ukb-b-5779	TRUE	reported	igd	2	1	TRUE	7.13255e-05	32.9793	NA	NA	7.13258e-05	462346	8.42975e-07	412181	TRUE	0.000441549
	rs4417025	A	G	A	G	-0.0188379	-0.000294859	0.361153	0.234121	FALSE	FALSE	FALSE	7zjeq2	34898078	0.692166	0.000744749	outcome	TRUE	reported	textfile	412181	61251	350930	0.00316516	35363679	462346	1	2.69998e-09	ukb-b-5779	|| id:ukb-b-5779	TRUE	reported	igd	2	1	TRUE	7.66078e-05	35.4219	NA	NA	7.66082e-05	462346	3.80297e-07	412181	TRUE	0.00014585
	rs4503294	T	C	T	C	0.0181476	-0.0010949	0.565333	0.555078	FALSE	FALSE	FALSE	7zjeq2	1004716	0.0832492	0.000632113	outcome	TRUE	reported	textfile	412181	61251	350930	0.00307049	940096	462346	1	3.40001e-09	ukb-b-5779	|| id:ukb-b-5779	TRUE	reported	igd	2	1	TRUE	7.5548e-05	34.9318	NA	NA	7.55484e-05	462346	7.27898e-06	412181	TRUE	0.00514033
	rs461599	C	A	C	A	-0.0191888	-0.000480049	0.462259	0.473732	FALSE	FALSE	FALSE	7zjeq2	144757368	0.444044	0.000627202	outcome	TRUE	reported	textfile	412181	61251	350930	0.00303977	144136931	462346	5	2.69998e-10	ukb-b-5779	|| id:ukb-b-5779	TRUE	reported	igd	2	1	TRUE	8.61806e-05	39.8485	NA	NA	8.6181e-05	462346	1.42125e-06	412181	TRUE	0.000158616
	rs4726481	T	G	T	G	0.0217614	-0.000617951	0.400576	0.344861	FALSE	FALSE	FALSE	7zjeq2	141968603	0.349513	0.000660532	outcome	TRUE	reported	textfile	412181	61251	350930	0.00310188	141668403	462346	7	2.29985e-12	ukb-b-5779	|| id:ukb-b-5779	TRUE	reported	igd	2	1	TRUE	0.000106441	49.2178	NA	NA	0.000106442	462346	2.12341e-06	412181	TRUE	3.5335e-05
	rs4800487	G	A	G	A	-0.0289372	-5.82728e-05	0.456873	0.48009	FALSE	FALSE	FALSE	7zjeq2	23503311	0.926107	0.000628316	outcome	TRUE	reported	textfile	412181	61251	350930	0.00304694	21083275	462346	18	2.19989e-21	ukb-b-5779	|| id:ukb-b-5779	TRUE	reported	igd	2	1	TRUE	0.000195044	90.1952	NA	NA	0.000195045	462346	2.08684e-08	412181	TRUE	1.10107e-10
	rs489062	A	G	A	G	0.0166498	-0.000118673	0.437454	0.429037	FALSE	FALSE	FALSE	7zjeq2	97955987	0.851433	0.000633632	outcome	TRUE	reported	textfile	412181	61251	350930	0.00305291	99715744	462346	10	4.90004e-08	ukb-b-5779	|| id:ukb-b-5779	TRUE	reported	igd	2	1	TRUE	6.43273e-05	29.7432	NA	NA	6.43275e-05	462346	8.51028e-08	412181	TRUE	0.000308664
	rs4916723	C	A	C	A	0.0239479	-0.000429893	0.420617	0.467303	FALSE	FALSE	FALSE	7zjeq2	88558577	0.493786	0.000628225	outcome	TRUE	reported	textfile	412181	61251	350930	0.00309951	87854395	462346	5	1.10002e-14	ukb-b-5779	|| id:ukb-b-5779	TRUE	reported	igd	2	1	TRUE	0.0001291	59.6962	NA	NA	0.0001291	462346	1.13607e-06	412181	TRUE	1.53466e-06
	rs4968391	T	G	T	G	-0.0192695	0.000416718	0.674892	0.60795	FALSE	FALSE	FALSE	7zjeq2	59703582	0.516736	0.000642702	outcome	TRUE	reported	textfile	412181	61251	350930	0.0032265	57780943	462346	17	2.30001e-09	ukb-b-5779	|| id:ukb-b-5779	TRUE	reported	igd	2	1	TRUE	7.71395e-05	35.6677	NA	NA	7.71399e-05	462346	1.01995e-06	412181	TRUE	0.000284946
	rs5022348	T	C	T	C	0.0202641	-0.000471064	0.40703	0.537555	FALSE	FALSE	FALSE	7zjeq2	25059273	0.454294	0.000629534	outcome	TRUE	reported	textfile	412181	61251	350930	0.00357005	22639237	462346	18	1.40001e-08	ukb-b-5779	|| id:ukb-b-5779	TRUE	reported	igd	2	1	TRUE	6.96801e-05	32.2184	NA	NA	6.96804e-05	462346	1.35842e-06	412181	TRUE	0.000800282
	rs550942	T	C	T	C	0.022401	0.00400746	0.823865	0.899442	FALSE	FALSE	FALSE	7zjeq2	58626681	0.000146315	0.00105536	outcome	TRUE	reported	textfile	412181	61251	350930	0.00398884	58394154	462346	11	2e-08	ukb-b-5779	|| id:ukb-b-5779	TRUE	reported	igd	2	1	TRUE	6.82095e-05	31.5384	NA	NA	6.82098e-05	462346	3.49813e-05	412181	TRUE	0.273756
	rs56194430	T	C	T	C	0.0225403	0.000472242	0.16931	0.12526	FALSE	FALSE	FALSE	7zjeq2	68528863	0.619113	0.000949981	outcome	TRUE	reported	textfile	412181	61251	350930	0.00407148	67824690	462346	5	3.09999e-08	ukb-b-5779	|| id:ukb-b-5779	TRUE	reported	igd	2	1	TRUE	6.62856e-05	30.6488	NA	NA	6.62858e-05	462346	5.99533e-07	412181	TRUE	0.000583404
	rs58245127	A	G	A	G	0.0216549	0.000326347	0.186815	0.241114	FALSE	FALSE	FALSE	7zjeq2	64922406	0.656289	0.000733293	outcome	TRUE	reported	textfile	412181	61251	350930	0.00389132	64956309	462346	16	2.59998e-08	ukb-b-5779	|| id:ukb-b-5779	TRUE	reported	igd	2	1	TRUE	6.69765e-05	30.9682	NA	NA	6.69768e-05	462346	4.80527e-07	412181	TRUE	0.000470825
	rs58905411	A	G	A	G	-0.0266343	-0.000934525	0.410052	0.47884	FALSE	FALSE	FALSE	7zjeq2	54229348	0.139656	0.000632687	outcome	TRUE	reported	textfile	412181	61251	350930	0.00307848	54623132	462346	12	5.10035e-18	ukb-b-5779	|| id:ukb-b-5779	TRUE	reported	igd	2	1	TRUE	0.000161872	74.8528	NA	NA	0.000161873	462346	5.29317e-06	412181	TRUE	1.14158e-06
	rs6030200	A	G	A	G	-0.019529	0.00122928	0.31415	0.410463	FALSE	FALSE	FALSE	7zjeq2	36925958	0.0542713	0.000638699	outcome	TRUE	reported	textfile	412181	61251	350930	0.00327075	35554361	462346	20	2.39999e-09	ukb-b-5779	|| id:ukb-b-5779	TRUE	reported	igd	2	1	TRUE	7.71018e-05	35.6503	NA	NA	7.71022e-05	462346	8.9871e-06	412181	TRUE	0.00694169
	rs613872	T	G	T	G	0.0223279	0.00184477	0.825865	0.841351	FALSE	FALSE	FALSE	7zjeq2	55543071	0.0317066	0.000858795	outcome	TRUE	reported	textfile	412181	61251	350930	0.00399618	53210302	462346	18	2.30001e-08	ukb-b-5779	|| id:ukb-b-5779	TRUE	reported	igd	2	1	TRUE	6.75164e-05	31.2179	NA	NA	6.75167e-05	462346	1.11948e-05	412181	TRUE	0.0229716
	rs61873510	T	G	T	G	0.0203737	0.00122637	0.32785	0.301157	FALSE	FALSE	FALSE	7zjeq2	100866753	0.0751554	0.000689159	outcome	TRUE	reported	textfile	412181	61251	350930	0.00330311	102626510	462346	10	6.90001e-10	ukb-b-5779	|| id:ukb-b-5779	TRUE	reported	igd	2	1	TRUE	8.22794e-05	38.0445	NA	NA	8.22797e-05	462346	7.68272e-06	412181	TRUE	0.00327614
	rs61907308	T	G	T	G	0.0187253	0.000484401	0.265558	0.183409	FALSE	FALSE	FALSE	7zjeq2	86025394	0.550166	0.0008107	outcome	TRUE	reported	textfile	412181	61251	350930	0.00342783	85736436	462346	11	4.70002e-08	ukb-b-5779	|| id:ukb-b-5779	TRUE	reported	igd	2	1	TRUE	6.45392e-05	29.8413	NA	NA	6.45395e-05	462346	8.66171e-07	412181	TRUE	0.000913776
	rs62339673	A	C	A	C	0.0182943	-0.00133208	0.626705	0.65269	FALSE	FALSE	FALSE	7zjeq2	183907380	0.0436004	0.000660126	outcome	TRUE	reported	textfile	412181	61251	350930	0.00315406	184828533	462346	4	6.59994e-09	ukb-b-5779	|| id:ukb-b-5779	TRUE	reported	igd	2	1	TRUE	7.276e-05	33.6426	NA	NA	7.27604e-05	462346	9.87909e-06	412181	TRUE	0.0119123
	rs62466318	T	C	T	C	-0.0254919	0.00113663	0.202827	0.192063	FALSE	FALSE	FALSE	7zjeq2	73627755	0.154149	0.000797617	outcome	TRUE	reported	textfile	412181	61251	350930	0.0037742	73042085	462346	7	1.39991e-11	ukb-b-5779	|| id:ukb-b-5779	TRUE	reported	igd	2	1	TRUE	9.86608e-05	45.6197	NA	NA	9.86612e-05	462346	4.92676e-06	412181	TRUE	0.000317305
	rs650558	T	C	T	C	0.0207362	-0.00181981	0.247918	0.213557	FALSE	FALSE	FALSE	7zjeq2	42569024	0.0174872	0.000765818	outcome	TRUE	reported	textfile	412181	61251	350930	0.0035079	40721042	462346	17	3.40001e-09	ukb-b-5779	|| id:ukb-b-5779	TRUE	reported	igd	2	1	TRUE	7.55725e-05	34.9432	NA	NA	7.55729e-05	462346	1.36996e-05	412181	TRUE	0.0197856
	rs6727281	T	C	T	C	-0.024322	0.000125812	0.184023	0.260022	FALSE	FALSE	FALSE	7zjeq2	65331454	0.860588	0.000716365	outcome	TRUE	reported	textfile	412181	61251	350930	0.00391964	65558588	462346	2	5.49997e-10	ukb-b-5779	|| id:ukb-b-5779	TRUE	reported	igd	2	1	TRUE	8.32728e-05	38.5039	NA	NA	8.32731e-05	462346	7.48324e-08	412181	TRUE	3.59236e-05
	rs6750325	T	G	T	G	-0.0167647	-0.00148817	0.446306	0.43008	FALSE	FALSE	FALSE	7zjeq2	210636609	0.0194751	0.000636973	outcome	TRUE	reported	textfile	412181	61251	350930	0.00304799	211501333	462346	2	3.79997e-08	ukb-b-5779	|| id:ukb-b-5779	TRUE	reported	igd	2	1	TRUE	6.54288e-05	30.2526	NA	NA	6.54291e-05	462346	1.32425e-05	412181	TRUE	0.0377757
	rs71651683	T	C	T	C	-0.0704589	0.00892006	0.0142	0.0071593	FALSE	FALSE	FALSE	7zjeq2	24432885	0.0162982	0.00371334	outcome	TRUE	reported	textfile	412181	61251	350930	0.0127906	24828853	462346	22	3.59998e-08	ukb-b-5779	|| id:ukb-b-5779	TRUE	reported	igd	2	1	TRUE	6.56288e-05	30.3451	NA	NA	6.56291e-05	462346	1.39996e-05	412181	TRUE	0.0418342
	rs72768626	G	A	G	A	0.0372235	-2.09961e-05	0.05671	0.0699021	FALSE	FALSE	FALSE	7zjeq2	24681727	0.986382	0.00123008	outcome	TRUE	reported	textfile	412181	61251	350930	0.0065601	24693048	462346	16	1.40001e-08	ukb-b-5779	|| id:ukb-b-5779	TRUE	reported	igd	2	1	TRUE	6.96332e-05	32.1967	NA	NA	6.96335e-05	462346	7.06846e-10	412181	TRUE	0.000103156
	rs72771070	T	C	T	C	-0.026588	0.00051116	0.282915	0.334625	FALSE	FALSE	FALSE	7zjeq2	19982428	0.442146	0.000665077	outcome	TRUE	reported	textfile	412181	61251	350930	0.00338572	19993750	462346	16	4.10015e-15	ukb-b-5779	|| id:ukb-b-5779	TRUE	reported	igd	2	1	TRUE	0.000133366	61.6691	NA	NA	0.000133366	462346	1.43312e-06	412181	TRUE	1.34949e-06
	rs72787062	A	G	A	G	-0.0281947	0.000809743	0.162767	0.148945	FALSE	FALSE	FALSE	7zjeq2	72071945	0.359524	0.000883737	outcome	TRUE	reported	textfile	412181	61251	350930	0.00410324	72105844	462346	16	6.4003e-12	ukb-b-5779	|| id:ukb-b-5779	TRUE	reported	igd	2	1	TRUE	0.00010211	47.2149	NA	NA	0.000102111	462346	2.03686e-06	412181	TRUE	5.0991e-05
	rs7298932	G	A	G	A	-0.0237214	-0.000500052	0.147849	0.122352	FALSE	FALSE	FALSE	7zjeq2	23574367	0.602759	0.00096083	outcome	TRUE	reported	textfile	412181	61251	350930	0.00431166	23727301	462346	12	3.79997e-08	ukb-b-5779	|| id:ukb-b-5779	TRUE	reported	igd	2	1	TRUE	6.5463e-05	30.2684	NA	NA	6.54633e-05	462346	6.5713e-07	412181	TRUE	0.000677328
	rs7302200	A	G	A	G	-0.0184222	0.000270327	0.339998	0.296082	FALSE	FALSE	FALSE	7zjeq2	56055651	0.693937	0.000686949	outcome	TRUE	reported	textfile	412181	61251	350930	0.00319841	56449435	462346	12	8.40001e-09	ukb-b-5779	|| id:ukb-b-5779	TRUE	reported	igd	2	1	TRUE	7.17491e-05	33.1751	NA	NA	7.17494e-05	462346	3.75702e-07	412181	TRUE	0.000244384
	rs73050128	A	C	A	C	-0.0260048	0.000501291	0.164488	0.242738	FALSE	FALSE	FALSE	7zjeq2	1922246	0.492524	0.000730425	outcome	TRUE	reported	textfile	412181	61251	350930	0.00409088	1961882	462346	7	2.1e-10	ukb-b-5779	|| id:ukb-b-5779	TRUE	reported	igd	2	1	TRUE	8.73914e-05	40.4084	NA	NA	8.73917e-05	462346	1.14273e-06	412181	TRUE	0.000111083
	rs7330939	T	C	T	C	-0.0213301	0.00012934	0.720352	0.661035	FALSE	FALSE	FALSE	7zjeq2	49397264	0.845592	0.000664151	outcome	TRUE	reported	textfile	412181	61251	350930	0.0034046	49971400	462346	13	3.69999e-10	ukb-b-5779	|| id:ukb-b-5779	TRUE	reported	igd	2	1	TRUE	8.48886e-05	39.2511	NA	NA	8.4889e-05	462346	9.20124e-08	412181	TRUE	3.18973e-05
	rs7460106	C	T	C	T	-0.0217112	-0.0010822	0.23562	0.262424	FALSE	FALSE	FALSE	7zjeq2	142453416	0.132987	0.000720302	outcome	TRUE	reported	textfile	412181	61251	350930	0.00361927	143534777	462346	8	2e-09	ukb-b-5779	|| id:ukb-b-5779	TRUE	reported	igd	2	1	TRUE	7.7826e-05	35.9852	NA	NA	7.78264e-05	462346	5.47643e-06	412181	TRUE	0.0024794
	rs74679146	C	T	C	T	-0.0320735	-0.000377997	0.074515	0.0716849	FALSE	FALSE	FALSE	7zjeq2	16287771	0.755499	0.00121388	outcome	TRUE	reported	textfile	412181	61251	350930	0.00575757	16287769	462346	9	2.5e-08	ukb-b-5779	|| id:ukb-b-5779	TRUE	reported	igd	2	1	TRUE	6.71148e-05	31.0322	NA	NA	6.7115e-05	462346	2.35255e-07	412181	TRUE	0.00032074
	rs7514579	C	A	C	A	0.0196672	-0.000228532	0.232457	0.20941	FALSE	FALSE	FALSE	7zjeq2	93585793	0.766782	0.000770538	outcome	TRUE	reported	textfile	412181	61251	350930	0.00359788	94051350	462346	1	4.60002e-08	ukb-b-5779	|| id:ukb-b-5779	TRUE	reported	igd	2	1	TRUE	6.46244e-05	29.8806	NA	NA	6.46247e-05	462346	2.13413e-07	412181	TRUE	0.000404568
	rs76082653	T	C	T	C	0.0464269	0.0024424	0.054327	0.0321423	FALSE	FALSE	FALSE	7zjeq2	48992035	0.169592	0.00177821	outcome	TRUE	reported	textfile	412181	61251	350930	0.00668673	49029468	462346	3	3.80014e-12	ukb-b-5779	|| id:ukb-b-5779	TRUE	reported	igd	2	1	TRUE	0.000104256	48.207	NA	NA	0.000104256	462346	4.57699e-06	412181	TRUE	0.000164644
	rs7610856	A	C	A	C	-0.023864	-0.00106892	0.429053	0.394093	FALSE	FALSE	FALSE	7zjeq2	71529871	0.0961214	0.000642395	outcome	TRUE	reported	textfile	412181	61251	350930	0.00307022	71579022	462346	3	7.70016e-15	ukb-b-5779	|| id:ukb-b-5779	TRUE	reported	igd	2	1	TRUE	0.000130654	60.4151	NA	NA	0.000130655	462346	6.71734e-06	412181	TRUE	3.68816e-05
	rs7948028	C	A	C	A	0.017671	-0.000111343	0.379215	0.208074	FALSE	FALSE	FALSE	7zjeq2	113457959	0.886324	0.000778858	outcome	TRUE	reported	textfile	412181	61251	350930	0.00312934	113328681	462346	11	1.6e-08	ukb-b-5779	|| id:ukb-b-5779	TRUE	reported	igd	2	1	TRUE	6.89636e-05	31.8871	NA	NA	6.89639e-05	462346	4.95819e-08	412181	TRUE	0.000161466
	rs80292319	C	T	C	T	-0.0393728	0.000925394	0.057704	0.0807765	FALSE	FALSE	FALSE	7zjeq2	76216291	0.421745	0.00115185	outcome	TRUE	reported	textfile	412181	61251	350930	0.00649583	76508632	462346	15	1.40001e-09	ukb-b-5779	|| id:ukb-b-5779	TRUE	reported	igd	2	1	TRUE	7.94551e-05	36.7385	NA	NA	7.94554e-05	462346	1.56594e-06	412181	TRUE	0.000347574
	rs8083110	T	C	T	C	-0.0168099	0.000977041	0.418707	0.508487	FALSE	FALSE	FALSE	7zjeq2	43123615	0.119567	0.000627679	outcome	TRUE	reported	textfile	412181	61251	350930	0.00307792	40703580	462346	18	4.70002e-08	ukb-b-5779	|| id:ukb-b-5779	TRUE	reported	igd	2	1	TRUE	6.4509e-05	29.8273	NA	NA	6.45093e-05	462346	5.87844e-06	412181	TRUE	0.00885557
	rs838145	A	G	A	G	0.0219548	0.000274813	0.542982	0.653899	FALSE	FALSE	FALSE	7zjeq2	48745473	0.676996	0.000659711	outcome	TRUE	reported	textfile	412181	61251	350930	0.00305549	49248730	462346	19	6.70039e-13	ukb-b-5779	|| id:ukb-b-5779	TRUE	reported	igd	2	1	TRUE	0.000111656	51.6292	NA	NA	0.000111656	462346	4.20999e-07	412181	TRUE	3.65742e-06
	rs8614	A	C	A	C	0.0247806	-0.000567908	0.182509	0.154637	FALSE	FALSE	FALSE	7zjeq2	29261788	0.514058	0.000870315	outcome	TRUE	reported	textfile	412181	61251	350930	0.00392537	27588806	462346	17	2.69998e-10	ukb-b-5779	|| id:ukb-b-5779	TRUE	reported	igd	2	1	TRUE	8.61902e-05	39.853	NA	NA	8.61906e-05	462346	1.03304e-06	412181	TRUE	0.000113633
	rs9349379	G	A	G	A	-0.0193455	0.000933912	0.405493	0.451972	FALSE	FALSE	FALSE	7zjeq2	12903725	0.137539	0.000628889	outcome	TRUE	reported	textfile	412181	61251	350930	0.00308215	12903957	462346	6	3.50002e-10	ukb-b-5779	|| id:ukb-b-5779	TRUE	reported	igd	2	1	TRUE	8.52017e-05	39.3959	NA	NA	8.52021e-05	462346	5.35027e-06	412181	TRUE	0.00124119
	rs9372625	A	G	A	G	-0.0255579	-0.000257052	0.381706	0.319058	FALSE	FALSE	FALSE	7zjeq2	97896155	0.702707	0.000673496	outcome	TRUE	reported	textfile	412181	61251	350930	0.00312467	98344031	462346	6	2.90001e-16	ukb-b-5779	|| id:ukb-b-5779	TRUE	reported	igd	2	1	TRUE	0.000144681	66.9022	NA	NA	0.000144682	462346	3.53416e-07	412181	TRUE	9.41253e-08
	rs9403297	A	G	A	G	0.0188234	0.000384141	0.372967	0.304697	FALSE	FALSE	FALSE	7zjeq2	141384345	0.57356	0.000682534	outcome	TRUE	reported	textfile	412181	61251	350930	0.00313037	141705482	462346	6	1.79999e-09	ukb-b-5779	|| id:ukb-b-5779	TRUE	reported	igd	2	1	TRUE	7.81995e-05	36.1579	NA	NA	7.81998e-05	462346	7.68505e-07	412181	TRUE	0.000200087
	rs9648478	A	G	A	G	0.0168603	0.000951545	0.510245	0.506291	FALSE	FALSE	FALSE	7zjeq2	39286203	0.128795	0.000626482	outcome	TRUE	reported	textfile	412181	61251	350930	0.00302891	39325802	462346	7	2.59998e-08	ukb-b-5779	|| id:ukb-b-5779	TRUE	reported	igd	2	1	TRUE	6.70134e-05	30.9853	NA	NA	6.70137e-05	462346	5.59697e-06	412181	TRUE	0.00658571
	rs9649581	A	G	A	G	0.0194244	-0.000341752	0.25258	0.292596	FALSE	FALSE	FALSE	7zjeq2	132842034	0.620016	0.000689256	outcome	TRUE	reported	textfile	412181	61251	350930	0.00348764	132526794	462346	7	2.59998e-08	ukb-b-5779	|| id:ukb-b-5779	TRUE	reported	igd	2	1	TRUE	6.70866e-05	31.0192	NA	NA	6.70869e-05	462346	5.96451e-07	412181	TRUE	0.000534105
	rs9814516	T	G	T	G	-0.0251117	0.000257565	0.237423	0.219095	FALSE	FALSE	FALSE	7zjeq2	85358830	0.734071	0.000758179	outcome	TRUE	reported	textfile	412181	61251	350930	0.00355589	85407980	462346	3	1.59993e-12	ukb-b-5779	|| id:ukb-b-5779	TRUE	reported	igd	2	1	TRUE	0.000107855	49.8716	NA	NA	0.000107856	462346	2.79991e-07	412181	TRUE	4.20165e-06
	rs9829192	T	G	T	G	0.0169324	0.00100413	0.435133	0.450768	FALSE	FALSE	FALSE	7zjeq2	38527972	0.111558	0.000631042	outcome	TRUE	reported	textfile	412181	61251	350930	0.00305032	38569463	462346	3	2.80001e-08	ukb-b-5779	|| id:ukb-b-5779	TRUE	reported	igd	2	1	TRUE	6.66423e-05	30.8137	NA	NA	6.66426e-05	462346	6.14292e-06	412181	TRUE	0.00795689
	rs9906502	A	G	A	G	0.0237883	-0.000239151	0.176998	0.193229	FALSE	FALSE	FALSE	7zjeq2	7712427	0.764156	0.000797099	outcome	TRUE	reported	textfile	412181	61251	350930	0.00396178	7615745	462346	17	1.89998e-09	ukb-b-5779	|| id:ukb-b-5779	TRUE	reported	igd	2	1	TRUE	7.79732e-05	36.0532	NA	NA	7.79735e-05	462346	2.18391e-07	412181	TRUE	9.46144e-05
	rs9912298	C	A	C	A	0.0205894	-0.000596243	0.239585	0.208143	FALSE	FALSE	FALSE	7zjeq2	31408734	0.442538	0.000776445	outcome	TRUE	reported	textfile	412181	61251	350930	0.00358993	29735752	462346	17	9.69996e-09	ukb-b-5779	|| id:ukb-b-5779	TRUE	reported	igd	2	1	TRUE	7.11406e-05	32.8938	NA	NA	7.11409e-05	462346	1.43067e-06	412181	TRUE	0.00072738
ukb-b-6066	rs10273455	A	C	A	C	-0.0116758	-0.00049412	0.552023	0.533477	FALSE	FALSE	FALSE	7zjeq2	17723042	0.432262	0.000629191	outcome	TRUE	reported	textfile	412181	61251	350930	0.00213652	17762666	447485	7	4.60002e-08	ukb-b-6066	|| id:ukb-b-6066	TRUE	reported	igd	2	1	TRUE	6.67347e-05	29.8646	NA	NA	6.6735e-05	447485	1.49628e-06	412181	TRUE	0.00129347
	rs10741694	C	T	C	T	0.0150037	0.00146117	0.627915	0.7331	FALSE	FALSE	FALSE	7zjeq2	16264637	0.0394875	0.000709627	outcome	TRUE	reported	textfile	412181	61251	350930	0.00219355	16286183	447485	11	7.89951e-12	ukb-b-6066	|| id:ukb-b-6066	TRUE	reported	igd	2	1	TRUE	0.000104539	46.7843	NA	NA	0.000104539	447485	1.02861e-05	412181	TRUE	0.00115187
	rs10752269	A	G	A	G	-0.0128727	-0.000387565	0.506082	0.647349	FALSE	FALSE	FALSE	7zjeq2	12650903	0.554576	0.00065587	outcome	TRUE	reported	textfile	412181	61251	350930	0.00211975	12692902	447485	10	1.29999e-09	ukb-b-6066	|| id:ukb-b-6066	TRUE	reported	igd	2	1	TRUE	8.24054e-05	36.8781	NA	NA	8.24058e-05	447485	8.47164e-07	412181	TRUE	0.000157723
	rs10764990	A	G	A	G	-0.0121906	-1.98195e-05	0.607155	0.531906	FALSE	FALSE	FALSE	7zjeq2	127354344	0.974874	0.000629286	outcome	TRUE	reported	textfile	412181	61251	350930	0.00216898	129152608	447485	10	1.89998e-08	ukb-b-6066	|| id:ukb-b-6066	TRUE	reported	igd	2	1	TRUE	7.05878e-05	31.5891	NA	NA	7.05882e-05	447485	2.4066e-09	412181	TRUE	0.000109278
	rs1078032	C	T	C	T	0.0118832	-0.000647795	0.436115	0.522782	FALSE	FALSE	FALSE	7zjeq2	17424786	0.302586	0.000628376	outcome	TRUE	reported	textfile	412181	61251	350930	0.00214892	17464410	447485	7	3.2e-08	ukb-b-6066	|| id:ukb-b-6066	TRUE	reported	igd	2	1	TRUE	6.83311e-05	30.5791	NA	NA	6.83314e-05	447485	2.57839e-06	412181	TRUE	0.0020339
	rs11022752	G	A	G	A	0.0133502	-0.000731381	0.269436	0.278333	FALSE	FALSE	FALSE	7zjeq2	13286075	0.295755	0.000699498	outcome	TRUE	reported	textfile	412181	61251	350930	0.00239391	13307622	447485	11	2.5e-08	ukb-b-6066	|| id:ukb-b-6066	TRUE	reported	igd	2	1	TRUE	6.94946e-05	31.0998	NA	NA	6.94949e-05	447485	2.65233e-06	412181	TRUE	0.00188924
	rs1156588	G	A	G	A	-0.015454	-0.000734309	0.210071	0.227311	FALSE	FALSE	FALSE	7zjeq2	58288240	0.326217	0.000747951	outcome	TRUE	reported	textfile	412181	61251	350930	0.00260325	58515375	447485	2	2.90001e-09	ukb-b-6066	|| id:ukb-b-6066	TRUE	reported	igd	2	1	TRUE	7.87476e-05	35.241	NA	NA	7.8748e-05	447485	2.33843e-06	412181	TRUE	0.000668431
	rs11587444	G	A	G	A	0.0140328	-0.00100349	0.393464	0.402535	FALSE	FALSE	FALSE	7zjeq2	150750368	0.116369	0.000639086	outcome	TRUE	reported	textfile	412181	61251	350930	0.00217078	150722844	447485	1	1e-10	ukb-b-6066	|| id:ukb-b-6066	TRUE	reported	igd	2	1	TRUE	9.33766e-05	41.7883	NA	NA	9.3377e-05	447485	5.98162e-06	412181	TRUE	0.000828053
	rs11768350	C	T	C	T	-0.0206574	0.000918935	0.159254	0.142528	FALSE	FALSE	FALSE	7zjeq2	17522027	0.306662	0.000898933	outcome	TRUE	reported	textfile	412181	61251	350930	0.00290683	17561651	447485	7	1.20005e-12	ukb-b-6066	|| id:ukb-b-6066	TRUE	reported	igd	2	1	TRUE	0.000112846	50.5022	NA	NA	0.000112846	447485	2.53529e-06	412181	TRUE	2.87482e-05
	rs12591786	T	C	T	C	-0.0184399	0.00187766	0.158804	0.0986397	FALSE	FALSE	FALSE	7zjeq2	60610313	0.076164	0.0010588	outcome	TRUE	reported	textfile	412181	61251	350930	0.00294243	60902512	447485	15	3.69999e-10	ukb-b-6066	|| id:ukb-b-6066	TRUE	reported	igd	2	1	TRUE	8.77583e-05	39.2738	NA	NA	8.77587e-05	447485	7.62987e-06	412181	TRUE	0.00221418
	rs13282783	T	C	T	C	-0.0135837	-0.000278298	0.285899	0.409785	FALSE	FALSE	FALSE	7zjeq2	22231462	0.663836	0.000640319	outcome	TRUE	reported	textfile	412181	61251	350930	0.00235432	22088975	447485	8	7.90005e-09	ukb-b-6066	|| id:ukb-b-6066	TRUE	reported	igd	2	1	TRUE	7.43865e-05	33.2892	NA	NA	7.43869e-05	447485	4.58291e-07	412181	TRUE	0.000231856
	rs1481012	G	A	G	A	-0.0262435	0.00184645	0.112209	0.0748727	FALSE	FALSE	FALSE	7zjeq2	88117930	0.122381	0.00119522	outcome	TRUE	reported	textfile	412181	61251	350930	0.00335608	89039082	447485	4	5.30029e-15	ukb-b-6066	|| id:ukb-b-6066	TRUE	reported	igd	2	1	TRUE	0.000136628	61.1473	NA	NA	0.000136629	447485	5.79017e-06	412181	TRUE	1.70866e-05
	rs149805207	G	A	G	A	-0.0719337	0.00444782	0.008538	0.0206732	FALSE	FALSE	FALSE	7zjeq2	136774131	0.0486262	0.00225566	outcome	TRUE	reported	textfile	412181	61251	350930	0.0125823	137095269	447485	6	1.09999e-08	ukb-b-6066	|| id:ukb-b-6066	TRUE	reported	igd	2	1	TRUE	7.30356e-05	32.6846	NA	NA	7.30359e-05	447485	9.43316e-06	412181	TRUE	0.011213
	rs17245213	A	G	A	G	-0.0146481	-0.000485928	0.208046	0.173866	FALSE	FALSE	FALSE	7zjeq2	1658539	0.557762	0.00082899	outcome	TRUE	reported	textfile	412181	61251	350930	0.00260905	1679769	447485	11	2e-08	ukb-b-6066	|| id:ukb-b-6066	TRUE	reported	igd	2	1	TRUE	7.0435e-05	31.5207	NA	NA	7.04353e-05	447485	8.33603e-07	412181	TRUE	0.000531003
	rs17576658	A	G	A	G	-0.0134812	-0.000504302	0.247081	0.2308	FALSE	FALSE	FALSE	7zjeq2	99619765	0.501312	0.000749972	outcome	TRUE	reported	textfile	412181	61251	350930	0.00245655	100272019	447485	13	4.09996e-08	ukb-b-6066	|| id:ukb-b-6066	TRUE	reported	igd	2	1	TRUE	6.72974e-05	30.1165	NA	NA	6.72977e-05	447485	1.097e-06	412181	TRUE	0.000917099
	rs17685	A	G	A	G	0.0230655	1.90826e-05	0.277512	0.380577	FALSE	FALSE	FALSE	7zjeq2	75986787	0.976429	0.000645854	outcome	TRUE	reported	textfile	412181	61251	350930	0.00236195	75616105	447485	7	1.59993e-22	ukb-b-6066	|| id:ukb-b-6066	TRUE	reported	igd	2	1	TRUE	0.000213066	95.3635	NA	NA	0.000213067	447485	2.11797e-09	412181	TRUE	1.5798e-11
	rs2117137	G	A	G	A	0.0129948	0.000145019	0.405148	0.484463	FALSE	FALSE	FALSE	7zjeq2	89476355	0.817744	0.000629295	outcome	TRUE	reported	textfile	412181	61251	350930	0.0021557	89525505	447485	3	1.7e-09	ukb-b-6066	|| id:ukb-b-6066	TRUE	reported	igd	2	1	TRUE	8.11986e-05	36.338	NA	NA	8.1199e-05	447485	1.28841e-07	412181	TRUE	6.12994e-05
	rs2279844	A	G	A	G	-0.0119879	-0.000752657	0.379343	0.364229	FALSE	FALSE	FALSE	7zjeq2	42667791	0.247129	0.000650327	outcome	TRUE	reported	textfile	412181	61251	350930	0.00218318	40819809	447485	17	4e-08	ukb-b-6066	|| id:ukb-b-6066	TRUE	reported	igd	2	1	TRUE	6.73751e-05	30.1512	NA	NA	6.73754e-05	447485	3.2497e-06	412181	TRUE	0.00300596
	rs2351187	A	G	A	G	0.0129023	-0.00108792	0.318935	0.314911	FALSE	FALSE	FALSE	7zjeq2	85090860	0.107327	0.00067559	outcome	TRUE	reported	textfile	412181	61251	350930	0.0022823	86850616	447485	10	1.6e-08	ukb-b-6066	|| id:ukb-b-6066	TRUE	reported	igd	2	1	TRUE	7.14133e-05	31.9585	NA	NA	7.14137e-05	447485	6.29128e-06	412181	TRUE	0.00591227
	rs2472297	T	C	T	C	0.0533453	6.45092e-05	0.262049	0.248324	FALSE	FALSE	FALSE	7zjeq2	74735539	0.929141	0.000725433	outcome	TRUE	reported	textfile	412181	61251	350930	0.00240098	75027880	447485	15	2.30144e-109	ukb-b-6066	|| id:ukb-b-6066	TRUE	reported	igd	2	1	TRUE	0.00110194	493.643	NA	NA	0.00110194	447485	1.9185e-08	412181	TRUE	5.83192e-53
	rs2478875	G	A	G	A	0.0218943	0.000543118	0.208758	0.171559	FALSE	FALSE	FALSE	7zjeq2	51418312	0.513789	0.000831793	outcome	TRUE	reported	textfile	412181	61251	350930	0.00261129	51283110	447485	6	5.10035e-17	ukb-b-6066	|| id:ukb-b-6066	TRUE	reported	igd	2	1	TRUE	0.000157074	70.2991	NA	NA	0.000157075	447485	1.03436e-06	412181	TRUE	9.58302e-08
	rs2645929	G	A	G	A	-0.0149842	-0.000688787	0.813066	0.851091	FALSE	FALSE	FALSE	7zjeq2	55870395	0.435754	0.000883758	outcome	TRUE	reported	textfile	412181	61251	350930	0.0027166	56444529	447485	13	3.50002e-08	ukb-b-6066	|| id:ukb-b-6066	TRUE	reported	igd	2	1	TRUE	6.79842e-05	30.4238	NA	NA	6.79845e-05	447485	1.47373e-06	412181	TRUE	0.00112608
	rs34619	A	G	A	G	0.0117117	-0.000404227	0.430905	0.422959	FALSE	FALSE	FALSE	7zjeq2	61169538	0.525	0.000635918	outcome	TRUE	reported	textfile	412181	61251	350930	0.0021375	60465365	447485	5	4.30002e-08	ukb-b-6066	|| id:ukb-b-6066	TRUE	reported	igd	2	1	TRUE	6.70842e-05	30.021	NA	NA	6.70845e-05	447485	9.80307e-07	412181	TRUE	0.000852076
	rs4410790	C	T	C	T	0.0405506	-0.000934069	0.631224	0.663562	FALSE	FALSE	FALSE	7zjeq2	17244953	0.160181	0.000665073	outcome	TRUE	reported	textfile	412181	61251	350930	0.00219507	17284577	447485	7	3.40017e-76	ukb-b-6066	|| id:ukb-b-6066	TRUE	reported	igd	2	1	TRUE	0.000762058	341.268	NA	NA	0.000762062	447485	4.78554e-06	412181	TRUE	5.14308e-32
	rs4418728	T	G	T	G	-0.0117136	-0.000269152	0.451157	0.469634	FALSE	FALSE	FALSE	7zjeq2	93079967	0.667853	0.000627252	outcome	TRUE	reported	textfile	412181	61251	350930	0.00212761	94839724	447485	10	3.69999e-08	ukb-b-6066	|| id:ukb-b-6066	TRUE	reported	igd	2	1	TRUE	6.77312e-05	30.3106	NA	NA	6.77315e-05	447485	4.46709e-07	412181	TRUE	0.00046077
	rs4808193	C	T	C	T	0.0151149	-0.0012649	0.335324	0.246468	FALSE	FALSE	FALSE	7zjeq2	19299813	0.0830462	0.000729772	outcome	TRUE	reported	textfile	412181	61251	350930	0.0022472	19410622	447485	19	1.69981e-11	ukb-b-6066	|| id:ukb-b-6066	TRUE	reported	igd	2	1	TRUE	0.000101089	45.2403	NA	NA	0.00010109	447485	7.28868e-06	412181	TRUE	0.000657338
	rs4817505	C	T	C	T	0.015068	0.000806811	0.38998	0.433466	FALSE	FALSE	FALSE	7zjeq2	32971520	0.204494	0.000635859	outcome	TRUE	reported	textfile	412181	61251	350930	0.0021746	34343828	447485	21	4.19952e-12	ukb-b-6066	|| id:ukb-b-6066	TRUE	reported	igd	2	1	TRUE	0.000107282	48.0121	NA	NA	0.000107283	447485	3.90602e-06	412181	TRUE	0.000103429
	rs512404	T	G	T	G	0.0150272	-0.000164579	0.22457	0.191048	FALSE	FALSE	FALSE	7zjeq2	62997647	0.836941	0.000799677	outcome	TRUE	reported	textfile	412181	61251	350930	0.00256164	63031551	447485	16	4.49997e-09	ukb-b-6066	|| id:ukb-b-6066	TRUE	reported	igd	2	1	TRUE	7.68968e-05	34.4126	NA	NA	7.68971e-05	447485	1.02762e-07	412181	TRUE	9.09869e-05
	rs56188862	C	T	C	T	-0.0157568	-0.00107425	0.387454	0.365092	FALSE	FALSE	FALSE	7zjeq2	174220131	0.0987939	0.000650772	outcome	TRUE	reported	textfile	412181	61251	350930	0.0021747	174189269	447485	1	4.30031e-13	ukb-b-6066	|| id:ukb-b-6066	TRUE	reported	igd	2	1	TRUE	0.000117303	52.4971	NA	NA	0.000117303	447485	6.61096e-06	412181	TRUE	0.000130258
	rs57462170	A	G	A	G	0.0191505	0.000871957	0.108773	0.14257	FALSE	FALSE	FALSE	7zjeq2	50202370	0.33145	0.000897817	outcome	TRUE	reported	textfile	412181	61251	350930	0.00340563	50239803	447485	3	1.89998e-08	ukb-b-6066	|| id:ukb-b-6066	TRUE	reported	igd	2	1	TRUE	7.06572e-05	31.6201	NA	NA	7.06575e-05	447485	2.28838e-06	412181	TRUE	0.0014083
	rs57631352	G	A	G	A	-0.0131035	0.000377355	0.296859	0.336867	FALSE	FALSE	FALSE	7zjeq2	4338176	0.569217	0.000662951	outcome	TRUE	reported	textfile	412181	61251	350930	0.00232117	4338173	447485	19	1.7e-08	ukb-b-6066	|| id:ukb-b-6066	TRUE	reported	igd	2	1	TRUE	7.12117e-05	31.8683	NA	NA	7.1212e-05	447485	7.86052e-07	412181	TRUE	0.000468369
	rs6829	T	C	T	C	-0.0119163	-0.000527571	0.596155	0.600287	FALSE	FALSE	FALSE	7zjeq2	110878917	0.410038	0.000640391	outcome	TRUE	reported	textfile	412181	61251	350930	0.00216546	111531264	447485	13	3.69999e-08	ukb-b-6066	|| id:ukb-b-6066	TRUE	reported	igd	2	1	TRUE	6.76666e-05	30.2817	NA	NA	6.76669e-05	447485	1.64659e-06	412181	TRUE	0.00130001
	rs72797284	G	A	G	A	-0.0171147	-0.00140224	0.270797	0.210103	FALSE	FALSE	FALSE	7zjeq2	152652090	0.069078	0.000771347	outcome	TRUE	reported	textfile	412181	61251	350930	0.00238353	152031650	447485	5	7.00003e-13	ukb-b-6066	|| id:ukb-b-6066	TRUE	reported	igd	2	1	TRUE	0.000115204	51.5579	NA	NA	0.000115205	447485	8.01781e-06	412181	TRUE	0.000251943
	rs7757102	G	A	G	A	-0.0118039	0.00079269	0.555426	0.566674	FALSE	FALSE	FALSE	7zjeq2	136901533	0.209845	0.000632133	outcome	TRUE	reported	textfile	412181	61251	350930	0.00213302	137222671	447485	6	3.09999e-08	ukb-b-6066	|| id:ukb-b-6066	TRUE	reported	igd	2	1	TRUE	6.8431e-05	30.6238	NA	NA	6.84313e-05	447485	3.81507e-06	412181	TRUE	0.00342158
	rs7999399	T	C	T	C	0.0117079	-0.000139359	0.556133	0.39087	FALSE	FALSE	FALSE	7zjeq2	88581250	0.829086	0.000645557	outcome	TRUE	reported	textfile	412181	61251	350930	0.00213305	89233505	447485	13	4e-08	ukb-b-6066	|| id:ukb-b-6066	TRUE	reported	igd	2	1	TRUE	6.73206e-05	30.1269	NA	NA	6.73209e-05	447485	1.13062e-07	412181	TRUE	0.000267551
	rs962242	C	T	C	T	0.014459	-0.000107394	0.225299	0.237126	FALSE	FALSE	FALSE	7zjeq2	154619664	0.884186	0.000737267	outcome	TRUE	reported	textfile	412181	61251	350930	0.00253728	154592140	447485	1	1.2e-08	ukb-b-6066	|| id:ukb-b-6066	TRUE	reported	igd	2	1	TRUE	7.25654e-05	32.4741	NA	NA	7.25657e-05	447485	5.14783e-08	412181	TRUE	0.000122644
	rs9624470	A	G	A	G	0.0252071	-0.00100908	0.580054	0.548515	FALSE	FALSE	FALSE	7zjeq2	24424300	0.109628	0.000630729	outcome	TRUE	reported	textfile	412181	61251	350930	0.00215485	24820268	447485	22	1.29987e-31	ukb-b-6066	|| id:ukb-b-6066	TRUE	reported	igd	2	1	TRUE	0.000305704	136.839	NA	NA	0.000305705	447485	6.20979e-06	412181	TRUE	3.77633e-12
	rs9648476	A	G	A	G	0.0125013	0.000909533	0.622954	0.63861	FALSE	FALSE	FALSE	7zjeq2	39253434	0.164024	0.000653558	outcome	TRUE	reported	textfile	412181	61251	350930	0.00218542	39293033	447485	7	1.09999e-08	ukb-b-6066	|| id:ukb-b-6066	TRUE	reported	igd	2	1	TRUE	7.3119e-05	32.7219	NA	NA	7.31193e-05	447485	4.69873e-06	412181	TRUE	0.00310808
	rs977474	T	C	T	C	0.0217813	0.00142136	0.833746	0.915039	FALSE	FALSE	FALSE	7zjeq2	11132173	0.20744	0.00112749	outcome	TRUE	reported	textfile	412181	61251	350930	0.00285559	11284772	447485	12	2.39994e-14	ukb-b-6066	|| id:ukb-b-6066	TRUE	reported	igd	2	1	TRUE	0.000129999	58.18	NA	NA	0.00013	447485	3.85563e-06	412181	TRUE	1.23129e-05
	rs9937354	A	G	A	G	-0.0140923	-0.00112424	0.424074	0.428609	FALSE	FALSE	FALSE	7zjeq2	53765935	0.0756972	0.000632939	outcome	TRUE	reported	textfile	412181	61251	350930	0.0021433	53799847	447485	16	4.90004e-11	ukb-b-6066	|| id:ukb-b-6066	TRUE	reported	igd	2	1	TRUE	9.66001e-05	43.2311	NA	NA	9.66005e-05	447485	7.65429e-06	412181	TRUE	0.00107089
ukb-b-6324	rs10454812	C	A	C	A	-0.0199599	-0.000667145	0.103032	0.110434	FALSE	FALSE	FALSE	7zjeq2	53504528	0.506016	0.00100314	outcome	TRUE	reported	textfile	412181	61251	350930	0.00344207	52800358	461981	5	6.69993e-09	ukb-b-6324	|| id:ukb-b-6324	TRUE	reported	igd	2	1	TRUE	7.27816e-05	33.626	NA	NA	7.27819e-05	461981	1.07308e-06	412181	TRUE	0.000468168
	rs11887120	T	C	T	C	0.0119621	-0.000447661	0.397683	0.452222	FALSE	FALSE	FALSE	7zjeq2	25262866	0.479958	0.000633749	outcome	TRUE	reported	textfile	412181	61251	350930	0.00216043	25485735	461981	2	3.09999e-08	ukb-b-6324	|| id:ukb-b-6324	TRUE	reported	igd	2	1	TRUE	6.63562e-05	30.6572	NA	NA	6.63565e-05	461981	1.21054e-06	412181	TRUE	0.00100733
	rs11894162	T	C	T	C	0.0120489	0.00125517	0.547464	0.496945	FALSE	FALSE	FALSE	7zjeq2	106580964	0.04559	0.000627844	outcome	TRUE	reported	textfile	412181	61251	350930	0.00210698	107197420	461981	2	1.09999e-08	ukb-b-6324	|| id:ukb-b-6324	TRUE	reported	igd	2	1	TRUE	7.07814e-05	32.7018	NA	NA	7.07817e-05	461981	9.69642e-06	412181	TRUE	0.0133842
	rs1422192	A	G	A	G	0.0169681	0.000573923	0.158076	0.118269	FALSE	FALSE	FALSE	7zjeq2	88663205	0.55445	0.000970931	outcome	TRUE	reported	textfile	412181	61251	350930	0.00287128	87959023	461981	5	3.40001e-09	ukb-b-6324	|| id:ukb-b-6324	TRUE	reported	igd	2	1	TRUE	7.5589e-05	34.9232	NA	NA	7.55893e-05	461981	8.47704e-07	412181	TRUE	0.000285438
	rs2029401	G	A	G	A	0.0146312	0.000956099	0.586212	0.57471	FALSE	FALSE	FALSE	7zjeq2	93555323	0.132747	0.000635977	outcome	TRUE	reported	textfile	412181	61251	350930	0.0021292	92891029	461981	5	6.29941e-12	ukb-b-6324	|| id:ukb-b-6324	TRUE	reported	igd	2	1	TRUE	0.000102202	47.2199	NA	NA	0.000102202	461981	5.48321e-06	412181	TRUE	0.000288286
	rs203319	T	C	T	C	-0.016423	0.000918016	0.204594	0.253665	FALSE	FALSE	FALSE	7zjeq2	41518589	0.201629	0.000718928	outcome	TRUE	reported	textfile	412181	61251	350930	0.00260186	41914593	461981	22	2.80001e-10	ukb-b-6324	|| id:ukb-b-6324	TRUE	reported	igd	2	1	TRUE	8.62334e-05	39.8415	NA	NA	8.62338e-05	461981	3.95587e-06	412181	TRUE	0.000659401
	rs2873054	C	A	C	A	0.0139958	-2.01259e-05	0.353276	0.444558	FALSE	FALSE	FALSE	7zjeq2	81839104	0.974587	0.000631771	outcome	TRUE	reported	textfile	412181	61251	350930	0.00218986	81888255	461981	3	1.6e-10	ukb-b-6324	|| id:ukb-b-6324	TRUE	reported	igd	2	1	TRUE	8.84098e-05	40.8471	NA	NA	8.84101e-05	461981	2.4621e-09	412181	TRUE	1.26887e-05
	rs34241936	G	A	G	A	0.0328367	0.00363567	0.037369	0.0393528	FALSE	FALSE	FALSE	7zjeq2	76069827	0.0256484	0.00162925	outcome	TRUE	reported	textfile	412181	61251	350930	0.00575337	74065908	461981	17	1.09999e-08	ukb-b-6324	|| id:ukb-b-6324	TRUE	reported	igd	2	1	TRUE	7.0505e-05	32.5741	NA	NA	7.05053e-05	461981	1.2081e-05	412181	TRUE	0.0216295
	rs3762621	T	C	T	C	-0.0149895	-0.000571197	0.183451	0.159922	FALSE	FALSE	FALSE	7zjeq2	172441412	0.504538	0.000855897	outcome	TRUE	reported	textfile	412181	61251	350930	0.00271965	173306140	461981	2	3.59998e-08	ukb-b-6324	|| id:ukb-b-6324	TRUE	reported	igd	2	1	TRUE	6.575e-05	30.3771	NA	NA	6.57503e-05	461981	1.08054e-06	412181	TRUE	0.000968855
	rs4077924	C	T	C	T	0.0124987	0.000652617	0.701892	0.716082	FALSE	FALSE	FALSE	7zjeq2	181126662	0.347848	0.000695181	outcome	TRUE	reported	textfile	412181	61251	350930	0.00228468	181991389	461981	2	4.49997e-08	ukb-b-6324	|| id:ukb-b-6324	TRUE	reported	igd	2	1	TRUE	6.47779e-05	29.928	NA	NA	6.47782e-05	461981	2.13813e-06	412181	TRUE	0.00211187
	rs4240672	A	G	A	G	0.0171201	-0.000605286	0.494014	0.370618	FALSE	FALSE	FALSE	7zjeq2	10910407	0.353295	0.000652096	outcome	TRUE	reported	textfile	412181	61251	350930	0.00209412	10767917	461981	8	2.99985e-16	ukb-b-6324	|| id:ukb-b-6324	TRUE	reported	igd	2	1	TRUE	0.000144651	66.8356	NA	NA	0.000144652	461981	2.09031e-06	412181	TRUE	7.85969e-07
	rs6010651	C	A	C	A	-0.0124059	-0.00129128	0.379439	0.379107	FALSE	FALSE	FALSE	7zjeq2	63786890	0.0461254	0.000647505	outcome	TRUE	reported	textfile	412181	61251	350930	0.00216796	62418243	461981	20	1.09999e-08	ukb-b-6324	|| id:ukb-b-6324	TRUE	reported	igd	2	1	TRUE	7.0876e-05	32.7455	NA	NA	7.08763e-05	461981	9.64861e-06	412181	TRUE	0.0131533
	rs6484504	C	T	C	T	0.0154728	-0.000432367	0.72462	0.650641	FALSE	FALSE	FALSE	7zjeq2	31403276	0.511181	0.000658093	outcome	TRUE	reported	textfile	412181	61251	350930	0.0023479	31424823	461981	11	4.40048e-11	ukb-b-6324	|| id:ukb-b-6324	TRUE	reported	igd	2	1	TRUE	9.39969e-05	43.4287	NA	NA	9.39973e-05	461981	1.04724e-06	412181	TRUE	5.17675e-05
	rs6765179	A	G	A	G	-0.0127603	0.000953379	0.309968	0.397635	FALSE	FALSE	FALSE	7zjeq2	25234925	0.137492	0.000641921	outcome	TRUE	reported	textfile	412181	61251	350930	0.00226606	25276416	461981	3	1.79999e-08	ukb-b-6324	|| id:ukb-b-6324	TRUE	reported	igd	2	1	TRUE	6.86317e-05	31.7086	NA	NA	6.8632e-05	461981	5.35155e-06	412181	TRUE	0.00532093
	rs6786550	C	T	C	T	0.0121871	0.000202102	0.635043	0.584422	FALSE	FALSE	FALSE	7zjeq2	62574848	0.750393	0.000635298	outcome	TRUE	reported	textfile	412181	61251	350930	0.00217408	62560523	461981	3	2.1e-08	ukb-b-6324	|| id:ukb-b-6324	TRUE	reported	igd	2	1	TRUE	6.80136e-05	31.423	NA	NA	6.80139e-05	461981	2.45528e-07	412181	TRUE	0.000296994
	rs6961970	A	C	A	C	-0.0140142	0.000622209	0.244698	0.225449	FALSE	FALSE	FALSE	7zjeq2	114261077	0.407004	0.000750393	outcome	TRUE	reported	textfile	412181	61251	350930	0.00244137	113901132	461981	7	9.49992e-09	ukb-b-6324	|| id:ukb-b-6324	TRUE	reported	igd	2	1	TRUE	7.13205e-05	32.9509	NA	NA	7.13208e-05	461981	1.66805e-06	412181	TRUE	0.000841246
	rs77165542	T	C	T	C	0.0338786	0.000534055	0.035496	0.016917	FALSE	FALSE	FALSE	7zjeq2	430975	0.826432	0.0024355	outcome	TRUE	reported	textfile	412181	61251	350930	0.00572502	430975	461981	2	3.29997e-09	ukb-b-6324	|| id:ukb-b-6324	TRUE	reported	igd	2	1	TRUE	7.57949e-05	35.0183	NA	NA	7.57952e-05	461981	1.16657e-07	412181	TRUE	9.46163e-05
	rs838133	G	A	G	A	0.0190137	-0.000352257	0.549369	0.620434	FALSE	FALSE	FALSE	7zjeq2	48756272	0.58788	0.000650029	outcome	TRUE	reported	textfile	412181	61251	350930	0.00216555	49259529	461981	19	1.59993e-18	ukb-b-6324	|| id:ukb-b-6324	TRUE	reported	igd	2	1	TRUE	0.00016684	77.0895	NA	NA	0.000166841	461981	7.12472e-07	412181	TRUE	1.75171e-08
	rs9809856	G	A	G	A	0.0132887	0.000351029	0.475881	0.523951	FALSE	FALSE	FALSE	7zjeq2	18185929	0.576396	0.000628344	outcome	TRUE	reported	textfile	412181	61251	350930	0.00209967	18227421	461981	3	2.5e-10	ukb-b-6324	|| id:ukb-b-6324	TRUE	reported	igd	2	1	TRUE	8.66964e-05	40.0554	NA	NA	8.66968e-05	461981	7.5719e-07	412181	TRUE	8.15826e-05
ukb-b-6500	rs113505885	A	G	A	G	0.0335618	0.000816468	0.008355	0.0713358	FALSE	FALSE	FALSE	7zjeq2	61969796	0.503269	0.00121978	outcome	TRUE	reported	textfile	412181	61251	350930	0.00606162	60544852	64949	20	3.09999e-08	ukb-b-6500	|| id:ukb-b-6500	TRUE	reported	igd	2	1	TRUE	0.000471776	30.6549	NA	NA	0.00047179	64949	1.087e-06	412181	TRUE	9.64428e-07
	rs117404891	A	G	A	G	0.0236522	-0.00606075	0.025166	0.0134874	FALSE	FALSE	FALSE	7zjeq2	45274252	0.0266778	0.00273476	outcome	TRUE	reported	textfile	412181	61251	350930	0.00349124	45670133	64949	22	1.20005e-11	ukb-b-6500	|| id:ukb-b-6500	TRUE	reported	igd	2	1	TRUE	0.000706162	45.8955	NA	NA	0.000706184	64949	1.19158e-05	412181	TRUE	4.29326e-08
	rs144765548	G	A	G	A	0.0395992	-0.000186022	0.007054	0.0162762	FALSE	FALSE	FALSE	7zjeq2	55262578	0.940587	0.00249586	outcome	TRUE	reported	textfile	412181	61251	350930	0.00663763	55773946	64949	19	2.39999e-09	ukb-b-6500	|| id:ukb-b-6500	TRUE	reported	igd	2	1	TRUE	0.000547692	35.5904	NA	NA	0.000547709	64949	1.34773e-08	412181	TRUE	3.44963e-08
	rs185371399	A	G	A	G	0.0403858	-0.0110323	0.008258	0.00387957	FALSE	FALSE	FALSE	7zjeq2	34390913	0.0313321	0.00512455	outcome	TRUE	reported	textfile	412181	61251	350930	0.00669252	31970877	64949	18	1.6e-09	ukb-b-6500	|| id:ukb-b-6500	TRUE	reported	igd	2	1	TRUE	0.000560354	36.4137	NA	NA	0.000560371	64949	1.12442e-05	412181	TRUE	1.48008e-06
ukb-b-8006	rs1051730	A	G	A	G	-0.0108759	0.000969455	0.331381	0.331155	FALSE	FALSE	FALSE	7zjeq2	78601997	0.145202	0.000665519	outcome	TRUE	reported	textfile	412181	61251	350930	0.00192936	78894339	461900	15	1.7e-08	ukb-b-8006	|| id:ukb-b-8006	TRUE	reported	igd	2	1	TRUE	6.87901e-05	31.7762	NA	NA	6.87904e-05	461900	5.14809e-06	412181	TRUE	0.00492345
	rs1256436	T	C	T	C	-0.0100485	-0.00161535	0.472405	0.488412	FALSE	FALSE	FALSE	7zjeq2	82868290	0.00997287	0.000626889	outcome	TRUE	reported	textfile	412181	61251	350930	0.00182007	83537042	461900	15	3.40001e-08	ukb-b-8006	|| id:ukb-b-8006	TRUE	reported	igd	2	1	TRUE	6.59857e-05	30.4807	NA	NA	6.5986e-05	461900	1.61086e-05	412181	TRUE	0.0551055
	rs2565017	A	G	A	G	0.0109515	-2.06043e-05	0.372697	0.361989	FALSE	FALSE	FALSE	7zjeq2	23490316	0.974808	0.000652465	outcome	TRUE	reported	textfile	412181	61251	350930	0.00188211	21070280	461900	18	5.89997e-09	ukb-b-8006	|| id:ukb-b-8006	TRUE	reported	igd	2	1	TRUE	7.32955e-05	33.8575	NA	NA	7.32958e-05	461900	2.41944e-09	412181	TRUE	7.10549e-05
	rs7829800	G	A	G	A	0.011458	-9.18295e-05	0.670759	0.745054	FALSE	FALSE	FALSE	7zjeq2	143177288	0.898458	0.000719616	outcome	TRUE	reported	textfile	412181	61251	350930	0.00194283	144258705	461900	8	3.69999e-09	ukb-b-8006	|| id:ukb-b-8006	TRUE	reported	igd	2	1	TRUE	7.52952e-05	34.7813	NA	NA	7.52955e-05	461900	3.95073e-08	412181	TRUE	7.58778e-05
	rs9923768	A	G	A	G	0.0105123	0.00101235	0.59853	0.547337	FALSE	FALSE	FALSE	7zjeq2	6113837	0.108036	0.00062993	outcome	TRUE	reported	textfile	412181	61251	350930	0.00185899	6163838	461900	16	1.6e-08	ukb-b-8006	|| id:ukb-b-8006	TRUE	reported	igd	2	1	TRUE	6.92251e-05	31.9771	NA	NA	6.92254e-05	461900	6.26597e-06	412181	TRUE	0.00662973
	rs9997448	T	C	T	C	-0.0104646	-0.00178512	0.369236	0.35523	FALSE	FALSE	FALSE	7zjeq2	139949361	0.00665534	0.000657837	outcome	TRUE	reported	textfile	412181	61251	350930	0.00188288	140870515	461900	4	2.69998e-08	ukb-b-8006	|| id:ukb-b-8006	TRUE	reported	igd	2	1	TRUE	6.68687e-05	30.8886	NA	NA	6.6869e-05	461900	1.78651e-05	412181	TRUE	0.0652053
ukb-b-8089	rs10156602	G	A	G	A	0.0110063	-0.00110987	0.361369	0.401684	FALSE	FALSE	FALSE	7zjeq2	93583046	0.0831419	0.000640531	outcome	TRUE	reported	textfile	412181	61251	350930	0.00163687	96345328	448651	9	1.80011e-11	ukb-b-8089	|| id:ukb-b-8089	TRUE	reported	igd	2	1	TRUE	0.000100763	45.2119	NA	NA	0.000100764	448651	7.28408e-06	412181	TRUE	0.000669486
	rs10161952	C	A	C	A	-0.0095798	-0.00115528	0.31274	0.345172	FALSE	FALSE	FALSE	7zjeq2	58900249	0.0796196	0.00065907	outcome	TRUE	reported	textfile	412181	61251	350930	0.00168589	59474383	448651	13	1.29999e-08	ukb-b-8089	|| id:ukb-b-8089	TRUE	reported	igd	2	1	TRUE	7.19639e-05	32.2888	NA	NA	7.19642e-05	448651	7.45457e-06	412181	TRUE	0.00766524
	rs12550717	A	G	A	G	0.00918737	-0.000173773	0.372413	0.34299	FALSE	FALSE	FALSE	7zjeq2	10409196	0.793115	0.000662575	outcome	TRUE	reported	textfile	412181	61251	350930	0.00161897	10266706	448651	8	1.40001e-08	ukb-b-8089	|| id:ukb-b-8089	TRUE	reported	igd	2	1	TRUE	7.17736e-05	32.2035	NA	NA	7.1774e-05	448651	1.66882e-07	412181	TRUE	0.000185938
	rs12629972	C	T	C	T	0.0117995	-2.86641e-05	0.588311	0.624698	FALSE	FALSE	FALSE	7zjeq2	25079953	0.964702	0.000647728	outcome	TRUE	reported	textfile	412181	61251	350930	0.00159079	25121444	448651	3	1.20005e-13	ukb-b-8089	|| id:ukb-b-8089	TRUE	reported	igd	2	1	TRUE	0.000122614	55.0173	NA	NA	0.000122614	448651	4.75122e-09	412181	TRUE	3.38724e-07
	rs1816263	C	T	C	T	0.00958122	0.00065818	0.280188	0.258928	FALSE	FALSE	FALSE	7zjeq2	141837514	0.36035	0.00071956	outcome	TRUE	reported	textfile	412181	61251	350930	0.00174063	141217079	448651	5	3.69999e-08	ukb-b-8089	|| id:ukb-b-8089	TRUE	reported	igd	2	1	TRUE	6.75291e-05	30.2989	NA	NA	6.75294e-05	448651	2.02987e-06	412181	TRUE	0.0016411
	rs2052063	T	C	T	C	-0.00945755	-0.00133425	0.515902	0.554081	FALSE	FALSE	FALSE	7zjeq2	116280840	0.0347336	0.000631912	outcome	TRUE	reported	textfile	412181	61251	350930	0.0015679	118040352	448651	10	1.6e-09	ukb-b-8089	|| id:ukb-b-8089	TRUE	reported	igd	2	1	TRUE	8.10918e-05	36.3847	NA	NA	8.10921e-05	448651	1.08161e-05	412181	TRUE	0.00805983
	rs2102738	C	A	C	A	-0.0121578	0.00107517	0.172403	0.180767	FALSE	FALSE	FALSE	7zjeq2	171669374	0.186856	0.000814563	outcome	TRUE	reported	textfile	412181	61251	350930	0.00208302	172525884	448651	2	5.30005e-09	ukb-b-8089	|| id:ukb-b-8089	TRUE	reported	igd	2	1	TRUE	7.59244e-05	34.066	NA	NA	7.59248e-05	448651	4.22685e-06	412181	TRUE	0.00203013
	rs2252508	G	A	G	A	0.0091021	0.00068456	0.480256	0.547749	FALSE	FALSE	FALSE	7zjeq2	153941294	0.276587	0.00062918	outcome	TRUE	reported	textfile	412181	61251	350930	0.00156216	153913770	448651	1	5.69994e-09	ukb-b-8089	|| id:ukb-b-8089	TRUE	reported	igd	2	1	TRUE	7.56642e-05	33.9493	NA	NA	7.56646e-05	448651	2.87201e-06	412181	TRUE	0.0011692
	rs2844672	A	G	A	G	-0.00964215	0.000776162	0.624125	0.619602	FALSE	FALSE	FALSE	7zjeq2	31037362	0.229087	0.000645342	outcome	TRUE	reported	textfile	412181	61251	350930	0.00160923	31005139	448651	6	2.1e-09	ukb-b-8089	|| id:ukb-b-8089	TRUE	reported	igd	2	1	TRUE	8.00144e-05	35.9013	NA	NA	8.00148e-05	448651	3.50944e-06	412181	TRUE	0.0010463
	rs28711392	C	T	C	T	-0.0107461	-0.00119304	0.367132	0.448594	FALSE	FALSE	FALSE	7zjeq2	13328012	0.0587476	0.000631216	outcome	TRUE	reported	textfile	412181	61251	350930	0.00163223	13349559	448651	11	4.60045e-11	ukb-b-8089	|| id:ukb-b-8089	TRUE	reported	igd	2	1	TRUE	9.66025e-05	43.3448	NA	NA	9.66029e-05	448651	8.66691e-06	412181	TRUE	0.00141722
	rs34155012	T	C	T	C	0.0105584	0.00130116	0.227386	0.172448	FALSE	FALSE	FALSE	7zjeq2	48581403	0.119474	0.000835692	outcome	TRUE	reported	textfile	412181	61251	350930	0.00192208	48977215	448651	22	3.89996e-08	ukb-b-8089	|| id:ukb-b-8089	TRUE	reported	igd	2	1	TRUE	6.72536e-05	30.1753	NA	NA	6.72539e-05	448651	5.8814e-06	412181	TRUE	0.00742759
	rs4851029	G	T	G	T	0.0101744	0.000655772	0.526969	0.499477	FALSE	FALSE	FALSE	7zjeq2	103543327	0.296801	0.000628546	outcome	TRUE	reported	textfile	412181	61251	350930	0.00156423	104159785	448651	2	7.8001e-11	ukb-b-8089	|| id:ukb-b-8089	TRUE	reported	igd	2	1	TRUE	9.42903e-05	42.3072	NA	NA	9.42907e-05	448651	2.64086e-06	412181	TRUE	0.000178565
	rs838133	G	A	G	A	0.0116877	-0.000352257	0.549575	0.620434	FALSE	FALSE	FALSE	7zjeq2	48756272	0.58788	0.000650029	outcome	TRUE	reported	textfile	412181	61251	350930	0.00161465	49259529	448651	19	4.49987e-13	ukb-b-8089	|| id:ukb-b-8089	TRUE	reported	igd	2	1	TRUE	0.000116773	52.3962	NA	NA	0.000116773	448651	7.12472e-07	412181	TRUE	3.88398e-06

## Sheet: Alltotalresults
Phenotype			MR-Egger			Weighted median			Inverse variance weighted			Simple mode			Weighted mode			MR-Egger intercept		MR-PRESSO global	MR-IVW			MR-Egeer			steiger_test_pval
	id	nsnp	p-value	or	95%OR	p-value2	or2	95%OR2	p-value3	or3	95%OR3	p-value4	or4	95%OR5	p-value5	or5	95%OR4	egger_intercept	pval_17	P-value6	Q	Q_df	Q_pval	Q_18	Q_df_19	Q_pval_20	steiger_test_pval
Dried fruit intake	ukb-b-16576	33	0.930886	0.994569	0.880274540280971~1.1237031913837	0.029589	0.966779	0.937795861034387~0.996658229378892	0.00177859	0.962975	0.940454332886132~0.986034001450879	0.0177705	0.925672	0.871266789923557~0.983474250148652	0.0290267	0.925672	0.866355817002994~0.98904911363518	-0.000383885	0.600865	0.098	42.5	32	0.101547	42.1204	31	0.0878151	2.61222e-89
Beef intake	ukb-b-2862	10	0.615527	0.94346	0.758390817155569~1.17369132209627	0.147343	0.962244	0.913429962450062~1.01366608510212	0.0153154	0.954148	0.918626519143339~0.99104273134903	0.80371	0.988879	0.907728956346285~1.07728319330189	0.626052	0.980329	0.907503235140061~1.05899811370535	0.000138055	0.920691	0.495	8.37506	9	0.496835	8.36403	8	0.398742	6.60078e-28
Alcohol intake versus 10 years previously	ukb-b-3460	11	0.496273	0.911526	0.70559203003868~1.17756339652683	0.0240322	1.07466	1.00950951661806~1.14401798637342	0.0423519	1.0553	1.00185905725454~1.11160043054938	0.829789	0.987978	0.887346043394927~1.10002272913009	0.146107	1.08327	0.980698455627176~1.19657714505627	0.00153274	0.2821	0.174	15.1613	10	0.126292	13.2362	9	0.152206	9.49248e-32
Fresh fruit intake	ukb-b-3881	50	0.447123	0.969462	0.895550950779648~1.04947383757925	0.111063	0.971282	0.937085777557048~1.00672583840932	0.0432447	0.976548	0.954333425530266~0.999280117217514	0.490735	0.97452	0.906046002271428~1.04816922344723	0.292846	0.970846	0.919316873697146~1.02526388023633	6.92936e-05	0.85147	0.159	58.1281	49	0.174442	58.0852	48	0.15105	4.34388e-166
Bread intake	ukb-b-11348	27	0.18627	1.06832	0.971200502087261~1.17514490326083	0.414334	1.01101	0.984776726559284~1.0379398377261	0.196621	1.01345	0.99310344901316~1.0342165822357	0.732089	1.009	0.959082031051851~1.06151211494995	0.644099	1.00981	0.969297466902067~1.05202242619957	-0.000775689	0.2778	0.231	31.2736	26	0.218239	29.8061	25	0.231632	9.9473e-83
Snackpot intake	ukb-b-12912	12	0.969525	1.00918	0.638864544378705~1.59414507944788	0.192896	1.14851	0.932423344283555~1.41467815280248	0.0659051	1.14817	0.990955752553122~1.33031847225884	0.110807	1.3305	0.963474872858324~1.83734229783341	0.0267016	1.34809	1.07214409652889~1.69506799055211	0.00124397	0.571979	0.486	9.7427	11	0.553669	9.40133	10	0.494486	2.59867e-68
Herbal tea intake	ukb-b-13344	17	0.839508	1.00018	0.998434477938107~1.00193677535981	0.986138	0.999996	0.999593800515401~1.00039922213842	0.652922	0.999932	0.99963603573414~1.00022818360523	0.295294	1.00034	0.999721094957908~1.00096691263903	0.95434	0.999987	0.999549763090635~1.00042447168081	-0.000979253	0.778606	0.947	8.46252	16	0.93389	8.38059	15	0.90762	5.39371e-100
Scotch egg intake	ukb-b-13516	16	0.10029	0.854319	0.716893082219274~1.01808847186593	0.551443	0.963042	0.850794062510497~1.09009871647858	0.733934	0.98478	0.901426344416795~1.07584129885051	0.666855	0.959628	0.798390527680994~1.1534287726852	0.653857	0.96667	0.836006685446406~1.11775490771334	0.00179942	0.0871824	0.634	13.3857	15	0.572533	10.0029	14	0.761969	5.15242e-96
Lamb/mutton intake	ukb-b-14179	26	0.27919	0.897949	0.742155235225724~1.08644691166719	0.767252	0.993503	0.951532688362438~1.03732514842635	0.345155	0.981629	0.944558701041303~1.02015490812395	0.687919	1.01921	0.929847462361049~1.11715523147397	0.868492	0.9932	0.916889166038644~1.07586194500473	0.000960524	0.358667	<0.001	51.4336	25	0.0014131	49.6227	24	0.00158102	1.90072e-63
Cheese intake	ukb-b-1489	57	0.214226	1.03716	0.979781757371617~1.09789726305712	0.168264	0.987676	0.970406719902093~1.00525347678704	0.0644238	0.987106	0.9736207798711~1.0007776507557	0.543951	0.984745	0.937329816401471~1.03455858795579	0.414799	0.979637	0.93271705280185~1.02891723229884	-0.000841914	0.0850667	0.039	76.6115	56	0.0350719	72.5548	55	0.0564827	1.33709e-149
Water intake	ukb-b-14898	34	0.595373	1.01459	0.962295769941157~1.06972141247774	0.94579	0.999055	0.972199616931744~1.02665254709834	0.360561	0.990638	0.970862066132702~1.0108163057269	0.105515	0.951504	0.89739905468548~1.00887038143345	0.434017	1.01273	0.981517430210279~1.04493578557956	-0.000391479	0.345614	0.022	50.1548	33	0.0282678	48.7585	32	0.0292506	6.46275e-131
Unsalted peanuts intake	ukb-b-15555	4	0.891791	1.02264	0.769030576967618~1.35987457831726	0.656704	0.977335	0.883357876467459~1.08130927321539	0.650552	0.979315	0.894635055482512~1.07201014026129	0.665085	0.96938	0.853407174617539~1.10111213956463	0.718063	0.976769	0.869694386639158~1.09702568814948	-0.00103827	0.783313	0.925	0.799568	3	0.84957	0.701035	2	0.704323	4.8331e-25
Cereal intake	ukb-b-15926	33	0.251541	0.94617	0.86229975990963~1.03819774289038	0.378883	0.987773	0.961072816758117~1.01521454850056	0.135536	0.983546	0.962350497998488~1.00520850154779	0.623588	0.985751	0.931356620874009~1.04332215304362	0.817708	0.993625	0.941450844808422~1.04869051900459	0.000562837	0.406332	0.033	48.7594	32	0.0292451	47.6697	31	0.0282996	6.43282e-104
Average weekly spirits intake	ukb-b-1707	4	0.857161	1.02439	0.812769258597115~1.29110832596903	0.55238	0.982622	0.927410917043946~1.04111926220229	0.147598	0.965039	0.919657323997193~1.01266031046549	0.893946	0.993328	0.907356164957544~1.08744553315196	0.892658	0.993328	0.908351965795718~1.08625339704816	-0.00091608	0.656745	0.559	2.12738	3	0.546394	1.86026	2	0.394503	1.16912e-14
Non-oily fish intake	ukb-b-17627	9	0.930283	0.991362	0.821868981109227~1.1958101981994	0.353514	0.973361	0.919394476709885~1.03049476874616	0.469423	0.985765	0.948206825495313~1.02481059844432	0.387821	0.962147	0.885671230900177~1.04522526043415	0.402986	0.968013	0.900620932071674~1.0404482292478	-7.21444e-05	0.953306	0.476	7.94491	8	0.43887	7.94073	7	0.337849	2.16763e-31
Salad / raw vegetable intake	ukb-b-1996	11	0.640208	1.08903	0.770775805609161~1.53868278043476	0.677117	0.98421	0.913170752023905~1.06077581681885	0.338299	0.965304	0.897991256712843~1.03766170449437	0.107876	0.85216	0.713514780052495~1.01774511559453	0.414987	1.05423	0.933421964574852~1.19066323521899	-0.00126639	0.501511	0.009	24.9178	10	0.00550344	23.6306	9	0.00492513	5.51527e-26
Oily fish intake	ukb-b-2209	56	0.750538	0.987243	0.912482396696954~1.06812920385399	0.922275	0.99897	0.978503804689554~1.01986442981147	0.383632	0.992072	0.974464282779266~1.00999721200261	0.49543	1.02098	0.962190187180039~1.08336899735679	0.635168	1.01317	0.960143421246618~1.06913028553899	7.21809e-05	0.901173	<0.001	101.781	55	0.00012825	101.751	54	9.19805e-05	6.97069e-157
Green tea intake	ukb-b-4078	15	0.492493	1.00047	0.999167033769181~1.00177372657496	0.860111	0.999942	0.999294536803164~1.00058944765296	0.991899	0.999998	0.999551430131679~1.00044414479259	0.660943	1.00026	0.999135143840596~1.00137904550366	0.248019	1.00051	0.999680936110902~1.00133957284403	-0.00157818	0.462522	0.283	15.1846	14	0.365655	14.5434	13	0.336717	8.87462e-84
Average weekly beer plus cider intake	ukb-b-5174	16	0.89389	0.986338	0.808754007133481~1.20291486978786	0.646715	0.990236	0.949546414896219~1.03266956502455	0.127806	1.02656	0.992502341282705~1.06178766196127	0.561563	0.979389	0.914315408166007~1.04909499875997	0.54522	0.979389	0.916886365699801~1.04615332704183	0.000464141	0.694586	0.196	19.8079	15	0.179426	19.5832	14	0.14384	1.93518e-59
Sushi intake	ukb-b-5213	7	0.879575	0.957912	0.56459202699213~1.62523469263029	0.718261	1.01948	0.918017603434321~1.13216736987689	0.710187	1.01622	0.933543267226261~1.10621527173211	0.707037	0.965608	0.811404585229971~1.14911796804007	0.448803	1.04293	0.942079123283783~1.15458128989218	0.00135559	0.832725	0.321	7.31829	6	0.292412	7.24654	5	0.202941	1.20023e-40
Coffee intake	ukb-b-5237	36	0.49576	0.988743	0.957389795046977~1.0211231071476	0.95773	0.999409	0.977787493916089~1.02150804904749	0.139904	0.987776	0.971776701025543~1.00403946522715	0.676149	0.991692	0.953936392851838~1.0309425011643	0.46715	0.991692	0.969878436222474~1.01399673821878	-1.84989e-05	0.945104	0.251	41.248	35	0.216188	41.2421	34	0.18346	2.79435e-219
Average weekly red wine intake	ukb-b-5239	16	0.522028	0.954604	0.831003156075024~1.09658893892193	0.535449	1.01176	0.975026147606725~1.04988280230742	0.640624	0.993201	0.965156650545972~1.02206055237334	0.459562	1.02446	0.962496541360087~1.09040395195509	0.563622	1.01864	0.958080935035559~1.08302191283407	0.0005623	0.575594	0.231	19.1801	15	0.205689	18.7403	14	0.175113	2.06744e-59
Tofu intake	ukb-b-5522	5	0.38835	0.69982	0.349222558476717~1.40239551264254	0.240515	0.919808	0.79997042717889~1.05759761429455	0.371932	0.94832	0.844046177360238~1.06547532572016	0.48668	0.932602	0.78000964069131~1.1150457873014	0.414858	0.932602	0.802307901565684~1.08405571253884	0.00773833	0.448739	0.853	1.37197	4	0.849052	0.616628	3	0.892615	4.02196e-30
Pork intake	ukb-b-5640	10	0.702492	0.935502	0.672531732841615~1.30129777099553	0.936082	1.0024	0.945310541876309~1.06294199416968	0.923612	1.00251	0.952480506191574~1.05516183722339	0.940952	1.00372	0.912273392790916~1.10433154985438	0.988557	1.00059	0.924856217555904~1.08253041427036	0.000695618	0.688082	0.201	12.776	9	0.173006	12.505	8	0.130053	1.9275e-26
Alcohol intake frequency	ukb-b-5779	99	0.393584	0.988433	0.962478984046044~1.01508772934645	0.670838	1.00218	0.992157676906623~1.01230810869317	0.487338	1.00273	0.995038773781456~1.01048773726427	0.87826	1.00211	0.975510862715545~1.02943466314599	0.863959	0.997532	0.969798469253879~1.02605819553668	0.00034072	0.271788	0.001	146.202	98	0.00115994	144.383	97	0.00129444	0
Tea intake	ukb-b-6066	40	0.129791	0.976771	0.948142124665209~1.00626518344814	0.918585	1.00097	0.982481788542946~1.01981199231152	0.728276	0.997548	0.983826900889151~1.01146042242991	0.126972	1.0386	0.990319314437586~1.08923023763316	0.601903	0.994153	0.97266399839083~1.0161171900276	0.000439891	0.127212	0.06	53.1788	39	0.0645749	49.9807	38	0.0923457	6.13893e-185
Processed meat intake	ukb-b-6324	19	0.720626	1.02231	0.907667529899425~1.15143585512248	0.840189	1.00317	0.972771817159937~1.03451995739107	0.41023	1.01044	0.985774838386594~1.0357126372805	0.478335	1.02273	0.962359777259158~1.08689008226191	0.406246	0.977308	0.926952919386652~1.03039904291038	-0.000179267	0.846089	0.174	23.5179	18	0.171467	23.4642	17	0.134738	7.91255e-52
Pancake intake	ukb-b-6500	4	0.649782	1.26736	0.526594570745563~3.05018599716099	0.692107	1.01353	0.948309348699521~1.08323381164421	0.756028	0.98364	0.88642878041094~1.09151148550139	0.0310567	0.780465	0.687815548372461~0.885594207979919	0.654921	1.01585	0.954457910974615~1.08119286142237	-0.00863792	0.625734	0.239	9.68804	3	0.0214128	8.33099	2	0.0155221	2.779e-24
Poultry intake	ukb-b-8006	6	0.0823838	0.177937	0.0410256911948459~0.771751555451183	0.416839	1.02935	0.959923886812906~1.1037921168083	0.206299	1.05483	0.971020708733882~1.14588291368355	0.170455	1.13681	0.971579416714662~1.33013548723023	0.995023	1.00049	0.864899908311656~1.15733010987278	0.0190457	0.0760403	0.033	14.1919	5	0.0144351	5.87569	4	0.208626	1.41678e-10
Cooked vegetable intake	ukb-b-8089	13	0.134521	0.686476	0.434907500392739~1.08356076382639	0.403419	1.02305	0.969793249783742~1.07923694276915	0.335292	1.02336	0.976396526118707~1.07259211749829	0.151911	1.10122	0.973274705367559~1.24599336998538	0.146687	1.09448	0.976528243694251~1.22667270341675	0.00415391	0.112953	0.059	21.5266	12	0.0431815	16.954	11	0.109243	1.80336e-33

## Sheet: The single SNP's effect estimat
The single SNP's effect estimated in dietary habits phenotypes to bronchitis
id.exposure	SNP	b	se	p	lo_ci	up_ci	or	or_lci95	or_uci95
ukb-b-11348	rs10211137	0.117335	0.0553487	0.0340131	0.00885113	0.225818	1.1245	1.00889	1.25335
	rs10761661	-0.0516235	0.0558789	0.355566	-0.161146	0.0578991	0.949686	0.851168	1.05961
	rs11060853	0.00362573	0.0501343	0.942347	-0.0946376	0.101889	1.00363	0.909703	1.10726
	rs11183201	0.0182351	0.0374531	0.626345	-0.055173	0.0916432	1.0184	0.946321	1.09597
	rs11628639	0.0562531	0.058962	0.340054	-0.0593124	0.171819	1.05787	0.942412	1.18746
	rs13016665	0.141748	0.0426206	0.000881598	0.0582119	0.225285	1.15229	1.05994	1.25268
	rs13023099	0.0533781	0.0554193	0.335463	-0.0552437	0.162	1.05483	0.946254	1.17586
	rs17083079	0.0264099	0.0921976	0.774534	-0.154297	0.207117	1.02676	0.857017	1.23013
	rs1940033	0.0121734	0.0572531	0.83162	-0.100043	0.124389	1.01225	0.904799	1.13246
	rs1994315	0.011339	0.0374737	0.762206	-0.0621094	0.0847873	1.0114	0.93978	1.08849
	rs2068650	-0.0216172	0.0450895	0.631635	-0.109993	0.0667583	0.978615	0.895841	1.06904
	rs2517678	0.0617786	0.0494033	0.211119	-0.0350519	0.158609	1.06373	0.965555	1.17188
	rs28406095	-0.11495	0.0572965	0.0448311	-0.227251	-0.00264915	0.891411	0.796721	0.997354
	rs4665972	0.00851272	0.0454929	0.851565	-0.0806533	0.0976787	1.00855	0.922513	1.10261
	rs4984685	-0.0391271	0.049751	0.431598	-0.136639	0.0583848	0.961628	0.872285	1.06012
	rs596878	0.0628964	0.0554198	0.256414	-0.0457264	0.171519	1.06492	0.955303	1.18711
	rs62091167	0.0101073	0.0549087	0.853955	-0.0975137	0.117728	1.01016	0.90709	1.12494
	rs656817	0.0845354	0.0536677	0.115219	-0.0206534	0.189724	1.08821	0.979558	1.20892
	rs6741066	-0.0353289	0.0544784	0.516665	-0.142107	0.0714487	0.965288	0.867529	1.07406
	rs6754311	-0.0658982	0.0458514	0.150658	-0.155767	0.0239706	0.936226	0.855759	1.02426
	rs73802707	0.039952	0.0706659	0.571826	-0.0985532	0.178457	1.04076	0.906147	1.19537
	rs7802468	0.0221065	0.0283413	0.435385	-0.0334425	0.0776554	1.02235	0.967111	1.08075
	rs79436018	-0.0333369	0.0570756	0.559164	-0.145205	0.0785313	0.967213	0.864845	1.0817
	rs7965658	-0.0160849	0.0412491	0.696576	-0.0969331	0.0647633	0.984044	0.907617	1.06691
	rs9323989	0.00738139	0.0562503	0.895598	-0.102869	0.117632	1.00741	0.902245	1.12483
	rs941573	-0.0397474	0.0652944	0.542695	-0.167724	0.0882296	0.961032	0.845587	1.09224
	rs9662365	0.00170976	0.0515977	0.973566	-0.0994218	0.102841	1.00171	0.905361	1.10832
	All - Inverse variance weighted	0.0133619	0.0103481	0.196621	-0.00692044	0.0336442	1.01345	0.993103	1.03422
	All - MR Egger	0.0660846	0.048626	0.18627	-0.0292223	0.161391	1.06832	0.971201	1.17514
ukb-b-12912	rs113106592	0.32133	0.158116	0.0421293	0.0114224	0.631237	1.37896	1.01149	1.87993
	rs113278375	0.226757	0.355551	0.523629	-0.470124	0.923637	1.25452	0.624925	2.51843
	rs11663173	-0.213234	0.395288	0.589584	-0.987999	0.561531	0.807967	0.372321	1.75335
	rs117729114	0.323971	0.26403	0.219815	-0.193529	0.84147	1.38261	0.824046	2.31978
	rs145135330	0.258703	0.599297	0.665976	-0.915919	1.43333	1.29525	0.400149	4.19262
	rs145419059	1.14466	0.816283	0.16083	-0.455254	2.74458	3.14138	0.634287	15.558
	rs147659846	-0.446569	0.391963	0.254573	-1.21482	0.321679	0.63982	0.296764	1.37944
	rs150360581	0.586506	0.437306	0.179862	-0.270614	1.44363	1.7977	0.762911	4.23603
	rs190398287	0.338363	0.751771	0.652647	-1.13511	1.81184	1.40265	0.321387	6.12167
	rs35859192	0.27604	0.249315	0.268208	-0.212616	0.764697	1.3179	0.808467	2.14834
	rs4727934	0.0729851	0.30315	0.809744	-0.521189	0.667159	1.07571	0.593814	1.94869
	rs59914248	-0.0295273	0.125241	0.813616	-0.274999	0.215945	0.970904	0.759573	1.24103
	All - Inverse variance weighted	0.138166	0.0751285	0.0659051	-0.00908539	0.285418	1.14817	0.990956	1.33032
	All - MR Egger	0.00913738	0.233265	0.969525	-0.448063	0.466338	1.00918	0.638865	1.59415
ukb-b-13344	rs112933961	-0.000611784	0.000725524	0.399099	-0.00203381	0.000810243	0.999388	0.997968	1.00081
	rs114605739	-0.000996169	0.00138694	0.472603	-0.00371457	0.00172223	0.999004	0.996292	1.00172
	rs141436163	-0.00109049	0.00080687	0.176533	-0.00267196	0.000490975	0.99891	0.997332	1.00049
	rs141595975	0.000408551	0.000656197	0.533545	-0.000877594	0.0016947	1.00041	0.999123	1.0017
	rs142141377	0.000166959	0.00101928	0.869888	-0.00183083	0.00216475	1.00017	0.998171	1.00217
	rs146680299	0.000608816	0.00077149	0.430028	-0.000903304	0.00212094	1.00061	0.999097	1.00212
	rs146747894	-0.000668421	0.000545198	0.220193	-0.00173701	0.000400166	0.999332	0.998264	1.0004
	rs148342659	-0.000412909	0.000440926	0.349037	-0.00127712	0.000451306	0.999587	0.998724	1.00045
	rs148443638	1.31711e-05	0.000328494	0.968017	-0.000630677	0.00065702	1.00001	0.99937	1.00066
	rs1796468	-0.000204329	0.000424977	0.630659	-0.00103728	0.000628626	0.999796	0.998963	1.00063
	rs188433347	0.000727997	0.00113547	0.521432	-0.00149753	0.00295352	1.00073	0.998504	1.00296
	rs57042533	0.000146218	0.000374555	0.696257	-0.00058791	0.000880346	1.00015	0.999412	1.00088
	rs73118299	4.27453e-05	0.0013254	0.974272	-0.00255504	0.00264053	1.00004	0.997448	1.00264
	rs77677063	0.000386395	0.00130117	0.766497	-0.0021639	0.00293669	1.00039	0.997838	1.00294
	rs79519615	0.00067446	0.000910559	0.458869	-0.00111024	0.00245916	1.00067	0.99889	1.00246
	rs79840793	0.00110507	0.00170568	0.517065	-0.00223807	0.00444821	1.00111	0.997764	1.00446
	rs9792217	0.00059152	0.00101425	0.559753	-0.00139641	0.00257945	1.00059	0.998605	1.00258
	All - Inverse variance weighted	-6.79365e-05	0.000151068	0.652922	-0.000364031	0.000228158	0.999932	0.999636	1.00023
	All - MR Egger	0.000184077	0.000893278	0.839508	-0.00156675	0.0019349	1.00018	0.998434	1.00194
ukb-b-13516	rs111714951	-0.0501395	0.142343	0.724655	-0.329132	0.228853	0.951097	0.719548	1.25716
	rs117206175	-0.172483	0.157347	0.272994	-0.480884	0.135918	0.841572	0.618236	1.14559
	rs12162128	0.308937	0.174811	0.0771842	-0.0336926	0.651567	1.36198	0.966869	1.91855
	rs138313407	-0.437658	0.199582	0.0283162	-0.828838	-0.0464781	0.645546	0.436556	0.954585
	rs138462899	-0.218408	0.266391	0.412287	-0.740534	0.303719	0.803798	0.476859	1.35489
	rs139110217	-0.0369809	0.116781	0.751494	-0.265871	0.191909	0.963695	0.766538	1.21156
	rs139841884	-0.166223	0.759749	0.826817	-1.65533	1.32289	0.846858	0.191029	3.75424
	rs141181187	0.0250397	0.22582	0.911709	-0.417568	0.467647	1.02536	0.658647	1.59623
	rs17052129	-0.0456587	0.112854	0.685786	-0.266853	0.175536	0.955368	0.765786	1.19188
	rs181511320	0.050684	0.178727	0.776729	-0.29962	0.400988	1.05199	0.7411	1.4933
	rs187550776	-0.114246	0.413428	0.782289	-0.924564	0.696073	0.892039	0.396705	2.00586
	rs72679605	-0.0295163	0.164587	0.857674	-0.352106	0.293073	0.970915	0.703206	1.34054
	rs72746231	0.143521	0.224947	0.523459	-0.297375	0.584417	1.15433	0.742765	1.79395
	rs74969721	0.278835	0.204095	0.171875	-0.121191	0.678861	1.32159	0.885865	1.97163
	rs77376701	0.280555	0.316972	0.376096	-0.340709	0.90182	1.32386	0.711266	2.46408
	rs79387749	-0.00679523	0.187297	0.971059	-0.373897	0.360306	0.993228	0.688048	1.43377
	All - Inverse variance weighted	-0.015337	0.0451224	0.733934	-0.103777	0.073103	0.98478	0.901426	1.07584
	All - MR Egger	-0.157451	0.0894784	0.10029	-0.332829	0.0179268	0.854319	0.716893	1.01809
ukb-b-14179	rs11090045	-0.0636336	0.0619425	0.304278	-0.185041	0.0577736	0.938349	0.83107	1.05948
	rs11743441	-0.00912997	0.0719433	0.899016	-0.150139	0.131879	0.990912	0.860588	1.14097
	rs12634740	-0.0754755	0.0676898	0.264842	-0.208147	0.0571965	0.927302	0.812087	1.05886
	rs136548	0.0101553	0.0660291	0.877767	-0.119262	0.139572	1.01021	0.887576	1.14978
	rs139237013	-0.0927535	0.0821783	0.25903	-0.253823	0.068316	0.911418	0.775829	1.0707
	rs17270057	0.126799	0.101884	0.213299	-0.0728935	0.326492	1.13519	0.9297	1.3861
	rs1958801	0.0816388	0.0840455	0.331367	-0.0830903	0.246368	1.08506	0.920268	1.27937
	rs2222760	0.0252571	0.0820203	0.758131	-0.135503	0.186017	1.02558	0.873277	1.20444
	rs2678900	0.133225	0.0634014	0.0356157	0.00895786	0.257491	1.14251	1.009	1.29368
	rs2726033	-0.233633	0.0663606	0.000430475	-0.3637	-0.103566	0.791652	0.6951	0.901616
	rs276453	0.00237144	0.0441863	0.957199	-0.0842338	0.0889767	1.00237	0.919216	1.09306
	rs2926119	0.113841	0.0775353	0.142037	-0.0381282	0.26581	1.12057	0.96259	1.30449
	rs3105056	-0.14516	0.0637954	0.0228823	-0.270199	-0.0201207	0.864884	0.763228	0.98008
	rs35797675	-0.110395	0.0738024	0.134702	-0.255047	0.034258	0.895481	0.77488	1.03485
	rs3909726	-0.0833129	0.0617098	0.176992	-0.204264	0.0376384	0.920063	0.815247	1.03836
	rs3964074	0.16965	0.0776385	0.0288795	0.0174785	0.321821	1.18489	1.01763	1.37964
	rs4272399	0.0690522	0.0705923	0.327984	-0.0693087	0.207413	1.07149	0.933039	1.23049
	rs55813438	-0.0738931	0.0667274	0.268126	-0.204679	0.0568926	0.928771	0.814909	1.05854
	rs56394517	-0.0139017	0.079324	0.860882	-0.169377	0.141573	0.986195	0.844191	1.15209
	rs62106258	0.0174183	0.104257	0.867315	-0.186925	0.221762	1.01757	0.829506	1.24827
	rs62398404	-0.113905	0.0709935	0.108618	-0.253052	0.0252426	0.892343	0.776428	1.02556
	rs660880	0.0544789	0.0693531	0.432144	-0.0814532	0.190411	1.05599	0.921776	1.20975
	rs673696	0.0619084	0.0724022	0.392516	-0.0799998	0.203817	1.06386	0.923116	1.22607
	rs6829572	-0.201452	0.0777107	0.00953272	-0.353765	-0.0491391	0.817543	0.70204	0.952049
	rs7447465	0.0659819	0.0692448	0.340651	-0.0697379	0.201702	1.06821	0.932638	1.22348
	rs838133	-0.0351614	0.0648842	0.587881	-0.162334	0.0920116	0.96545	0.850157	1.09638
	All - Inverse variance weighted	-0.0185415	0.0196408	0.345155	-0.0570374	0.0199545	0.981629	0.944559	1.02015
	All - MR Egger	-0.107642	0.0972218	0.27919	-0.298197	0.0829127	0.897949	0.742155	1.08645
ukb-b-1489	rs1073242	0.0371573	0.0403852	0.357535	-0.0419978	0.116312	1.03786	0.958872	1.12335
	rs10896050	-0.0210659	0.0481316	0.661624	-0.115404	0.0732721	0.979154	0.891006	1.07602
	rs10938397	0.0521569	0.0494736	0.291774	-0.0448114	0.149125	1.05354	0.956178	1.16082
	rs113367286	-0.0206706	0.0451575	0.647135	-0.109179	0.067838	0.979542	0.89657	1.07019
	rs11620149	-0.0402856	0.0593443	0.497236	-0.1566	0.0760292	0.960515	0.855046	1.07899
	rs12296440	-0.0207243	0.0400768	0.605077	-0.0992749	0.0578263	0.979489	0.905494	1.05953
	rs12447542	0.0257821	0.045988	0.575051	-0.0643543	0.115919	1.02612	0.937673	1.1229
	rs12672200	-0.0397846	0.0477229	0.404473	-0.133321	0.0537522	0.960996	0.875184	1.05522
	rs1291145	0.0633744	0.0315283	0.044423	0.00157887	0.12517	1.06543	1.00158	1.13334
	rs1434511	-0.0295107	0.0484485	0.542448	-0.12447	0.0654484	0.97092	0.882965	1.06764
	rs1514755	-0.0334441	0.0421409	0.427413	-0.11604	0.049152	0.967109	0.890439	1.05038
	rs17032500	0.119085	0.0589597	0.0434079	0.00352363	0.234646	1.12647	1.00353	1.26446
	rs17115145	-0.00340184	0.0496393	0.945363	-0.100695	0.0938912	0.996604	0.904209	1.09844
	rs1783826	-0.061116	0.0489024	0.21139	-0.156965	0.0347328	0.940714	0.854734	1.03534
	rs1806771	-0.0110325	0.0529948	0.835087	-0.114902	0.0928373	0.989028	0.891453	1.09728
	rs1931805	-0.0369491	0.0499402	0.45938	-0.134832	0.0609336	0.963725	0.873863	1.06283
	rs2339928	0.0941391	0.0491986	0.0556904	-0.00229016	0.190568	1.09871	0.997712	1.20994
	rs2352974	-0.128113	0.0454457	0.00481687	-0.217187	-0.0390394	0.879754	0.80478	0.961713
	rs2802525	-0.065084	0.045518	0.152759	-0.154299	0.0241312	0.936989	0.857016	1.02442
	rs2854175	-0.0857647	0.044392	0.0533614	-0.172773	0.00124367	0.91781	0.841328	1.00124
	rs28569885	-0.0995888	0.051152	0.0515446	-0.199847	0.000669175	0.90521	0.818856	1.00067
	rs2960578	-0.0137839	0.0368407	0.708294	-0.0859917	0.0584239	0.986311	0.917602	1.06016
	rs34198643	0.010824	0.0511844	0.83252	-0.0894975	0.111146	1.01088	0.914391	1.11756
	rs34811474	-0.0947948	0.0509257	0.0626832	-0.194609	0.00501964	0.90956	0.823156	1.00503
	rs35270670	-0.0348933	0.0461402	0.449501	-0.125328	0.0555414	0.965708	0.882207	1.05711
	rs3911016	0.0500138	0.0402576	0.21411	-0.0288911	0.128919	1.05129	0.971522	1.1376
	rs4296548	-0.00270302	0.0482694	0.955343	-0.0973111	0.091905	0.997301	0.907274	1.09626
	rs4503172	0.0332621	0.0496789	0.50315	-0.0641086	0.130633	1.03382	0.937903	1.13955
	rs4692708	0.0149452	0.0548765	0.785359	-0.0926127	0.122503	1.01506	0.911546	1.13032
	rs4860341	0.00873738	0.0455892	0.848013	-0.0806175	0.0980922	1.00878	0.922547	1.10306
	rs504675	0.0326085	0.0231704	0.159328	-0.0128054	0.0780225	1.03315	0.987276	1.08115
	rs524468	0.017267	0.0471456	0.714179	-0.0751383	0.109672	1.01742	0.927615	1.11591
	rs531358	-0.0142892	0.0506359	0.777794	-0.113536	0.0849572	0.985812	0.892672	1.08867
	rs6126641	-0.153545	0.0490393	0.00174183	-0.249662	-0.0574275	0.857663	0.779064	0.94419
	rs61734410	-0.00651447	0.0403318	0.871682	-0.0855647	0.0725358	0.993507	0.917994	1.07523
	rs62034322	-0.103028	0.0451838	0.0225966	-0.191588	-0.0144672	0.902102	0.825647	0.985637
	rs62236533	-0.00449787	0.0570409	0.937149	-0.116298	0.107302	0.995512	0.89021	1.11327
	rs6685323	-0.0377149	0.0495245	0.446334	-0.134783	0.0593531	0.962987	0.873906	1.06115
	rs67238148	-0.0629135	0.0469226	0.179988	-0.154882	0.0290548	0.939025	0.856516	1.02948
	rs6774906	0.00550333	0.0497879	0.911985	-0.0920809	0.103088	1.00552	0.912031	1.10859
	rs6873324	0.00292557	0.0516412	0.954822	-0.0982911	0.104142	1.00293	0.906385	1.10976
	rs7012814	-0.045813	0.0339727	0.177489	-0.112399	0.0207733	0.955221	0.893687	1.02099
	rs71386942	0.0834339	0.051591	0.105832	-0.0176845	0.184552	1.08701	0.982471	1.20268
	rs7225484	-0.0412849	0.0432562	0.339868	-0.126067	0.0434973	0.959556	0.881556	1.04446
	rs72810360	0.0160478	0.0471146	0.733395	-0.0762968	0.108393	1.01618	0.926541	1.11449
	rs72970243	0.0447955	0.0381624	0.24047	-0.0300028	0.119594	1.04581	0.970443	1.12704
	rs7298331	-0.0251879	0.0477727	0.598024	-0.118822	0.0684466	0.975127	0.887966	1.07084
	rs73096946	0.0087503	0.0535204	0.870129	-0.0961497	0.11365	1.00879	0.908328	1.12036
	rs73335955	-0.0799695	0.0578253	0.166681	-0.193307	0.0333682	0.923145	0.824229	1.03393
	rs7386207	0.0157158	0.0535965	0.76935	-0.0893333	0.120765	1.01584	0.914541	1.12836
	rs76676573	0.0388651	0.0514263	0.449803	-0.0619305	0.139661	1.03963	0.939948	1.14988
	rs77742462	-0.0382832	0.0465902	0.411248	-0.1296	0.0530337	0.96244	0.878447	1.05447
	rs78876700	-0.0211936	0.0619462	0.732254	-0.142608	0.100221	0.979029	0.867094	1.10542
	rs7936836	-0.0595464	0.0400838	0.137399	-0.138111	0.0190179	0.942192	0.871002	1.0192
	rs9504123	-0.0778753	0.0489324	0.1115	-0.173783	0.0180321	0.92508	0.840479	1.0182
	rs975303	-0.0767884	0.0412418	0.0626161	-0.157622	0.00404549	0.926086	0.854172	1.00405
	rs9933427	0.0140281	0.0502542	0.780135	-0.0844701	0.112526	1.01413	0.918999	1.1191
	All - Inverse variance weighted	-0.012978	0.00701805	0.0644238	-0.0267334	0.000777349	0.987106	0.973621	1.00078
	All - MR Egger	0.0364857	0.0290363	0.214226	-0.0204254	0.0933968	1.03716	0.979782	1.0979
ukb-b-14898	rs10954732	-0.0171655	0.0597829	0.774013	-0.13434	0.100009	0.982981	0.874293	1.10518
	rs11012726	-0.166824	0.055115	0.00247127	-0.274849	-0.0587987	0.846349	0.759687	0.942897
	rs11125629	0.0625519	0.0578429	0.279514	-0.0508202	0.175924	1.06455	0.95045	1.19235
	rs11140831	-0.0650066	0.0508744	0.201325	-0.16472	0.0347072	0.937061	0.848131	1.03532
	rs11624408	-0.0645093	0.0594631	0.277983	-0.181057	0.0520385	0.937527	0.834388	1.05342
	rs117798487	-0.107818	0.043986	0.0142382	-0.194031	-0.0216057	0.897791	0.823633	0.978626
	rs1260333	-0.00658434	0.062957	0.916705	-0.12998	0.116811	0.993437	0.878113	1.12391
	rs146394874	-0.051896	0.133519	0.697515	-0.313594	0.209802	0.949428	0.730816	1.23343
	rs1963510	0.0411789	0.0473845	0.384827	-0.0516947	0.134052	1.04204	0.949619	1.14345
	rs2198234	0.056299	0.0538627	0.295915	-0.0492718	0.16187	1.05791	0.951922	1.17571
	rs2229357	-0.0517779	0.0607158	0.393776	-0.170781	0.0672251	0.94954	0.843006	1.06954
	rs2274156	-0.0896865	0.0611236	0.142295	-0.209489	0.0301156	0.914218	0.810999	1.03057
	rs2289292	0.0748849	0.049674	0.131676	-0.0224761	0.172246	1.07776	0.977775	1.18797
	rs2435200	-0.0688427	0.0595885	0.247967	-0.185636	0.0479507	0.933474	0.830576	1.04912
	rs2472297	-0.00193033	0.0217074	0.929141	-0.0444768	0.0406162	0.998072	0.956498	1.04145
	rs34940743	-0.0115129	0.0631813	0.855411	-0.135348	0.112323	0.988553	0.873412	1.11887
	rs34967813	-0.00706892	0.0598458	0.905973	-0.124367	0.110229	0.992956	0.883056	1.11653
	rs3746410	-0.0999281	0.0476691	0.0360567	-0.19336	-0.00649668	0.904902	0.824186	0.993524
	rs3763874	0.0174195	0.0414983	0.674657	-0.0639171	0.0987562	1.01757	0.938083	1.1038
	rs3808058	0.0437424	0.0549262	0.425808	-0.0639129	0.151398	1.04471	0.938087	1.16346
	rs4239466	-0.0610839	0.05936	0.303461	-0.17743	0.0552618	0.940744	0.83742	1.05682
	rs4410790	0.0302568	0.0215433	0.160182	-0.0119682	0.0724817	1.03072	0.988103	1.07517
	rs4603502	-0.0507558	0.0569299	0.372634	-0.162338	0.0608267	0.950511	0.850154	1.06271
	rs56100328	0.0961924	0.0600557	0.109218	-0.0215168	0.213902	1.10097	0.978713	1.2385
	rs67174962	0.0421859	0.0658612	0.52183	-0.0869021	0.171274	1.04309	0.916767	1.18682
	rs6823219	0.00546679	0.0543295	0.91985	-0.101019	0.111953	1.00548	0.903916	1.11846
	rs6844845	0.101607	0.0936455	0.277913	-0.0819379	0.285153	1.10695	0.921329	1.32996
	rs6957745	-0.0858344	0.0538795	0.111142	-0.191438	0.0197694	0.917746	0.825771	1.01997
	rs6963451	-0.050332	0.0481528	0.295905	-0.144712	0.0440475	0.950914	0.865272	1.04503
	rs7124005	-0.0293661	0.0610332	0.63041	-0.148991	0.090259	0.971061	0.861577	1.09446
	rs7626335	-0.0871794	0.0628778	0.165598	-0.21042	0.0360612	0.916513	0.810244	1.03672
	rs9414686	0.134487	0.0660841	0.0418424	0.00496186	0.264012	1.14395	1.00497	1.30214
	rs9830293	0.0141119	0.0474805	0.766303	-0.0789499	0.107174	1.01421	0.924086	1.11313
	rs9957088	-0.0408191	0.0620573	0.510689	-0.162451	0.0808132	0.960003	0.850057	1.08417
	All - Inverse variance weighted	-0.00940632	0.010288	0.360561	-0.0295709	0.0107582	0.990638	0.970862	1.01082
	All - MR Egger	0.0144824	0.0269979	0.595373	-0.0384334	0.0673983	1.01459	0.962296	1.06972
ukb-b-15555	rs112608685	-0.0729536	0.117082	0.53322	-0.302434	0.156527	0.929644	0.739017	1.16944
	rs116588489	-0.0129405	0.0704873	0.854338	-0.151096	0.125215	0.987143	0.859765	1.13339
	rs117116541	0.133011	0.202929	0.512173	-0.264729	0.530751	1.14226	0.767414	1.70021
	rs140323162	-0.0299143	0.0764289	0.695502	-0.179715	0.119886	0.970529	0.835508	1.12737
	All - Inverse variance weighted	-0.0209019	0.0461416	0.650552	-0.111339	0.0695355	0.979315	0.894635	1.07201
	All - MR Egger	0.022384	0.145413	0.891791	-0.262625	0.307392	1.02264	0.769031	1.35987
ukb-b-15926	rs10057775	-0.100626	0.0436279	0.0210848	-0.186137	-0.0151154	0.904271	0.83016	0.984998
	rs10857964	-0.00974706	0.0480022	0.839092	-0.103831	0.0843373	0.9903	0.901377	1.088
	rs11038810	-0.025985	0.0596454	0.663085	-0.14289	0.09092	0.97435	0.866849	1.09518
	rs11097340	0.0290388	0.0560845	0.60462	-0.0808868	0.138964	1.02946	0.922298	1.14908
	rs112780312	-0.015365	0.0561535	0.784373	-0.125426	0.0946959	0.984752	0.882121	1.09932
	rs11670024	0.050419	0.0542239	0.35246	-0.0558599	0.156698	1.05171	0.945672	1.16964
	rs11940694	-0.115812	0.0518757	0.025582	-0.217489	-0.0141361	0.890642	0.804537	0.985963
	rs12354267	-0.0286995	0.0566727	0.61257	-0.139778	0.082379	0.971708	0.869551	1.08587
	rs13234131	0.0434623	0.0552278	0.431302	-0.0647841	0.151709	1.04442	0.93727	1.16382
	rs184643	-0.0853723	0.0543223	0.116046	-0.191844	0.0210994	0.91817	0.825436	1.02132
	rs1853931	-0.0648775	0.0556035	0.243296	-0.17386	0.0441054	0.937182	0.840414	1.04509
	rs2450126	-0.095916	0.0523467	0.0669035	-0.198515	0.00668354	0.90854	0.819947	1.00671
	rs2472297	-0.00406952	0.0457634	0.929141	-0.0937659	0.0856268	0.995939	0.910496	1.0894
	rs2504706	0.0136862	0.0445687	0.758782	-0.0736685	0.101041	1.01378	0.92898	1.10632
	rs2799849	-0.00712729	0.0563885	0.899418	-0.117649	0.103394	0.992898	0.889008	1.10893
	rs2927238	-0.127271	0.061767	0.0393511	-0.248334	-0.00620737	0.880495	0.780099	0.993812
	rs3115230	-0.0224917	0.059959	0.707572	-0.140011	0.0950278	0.977759	0.869348	1.09969
	rs4410790	0.0855821	0.0609359	0.160182	-0.0338523	0.205017	1.08935	0.966714	1.22755
	rs4739095	-0.0513845	0.055554	0.354993	-0.16027	0.0575013	0.949913	0.851914	1.05919
	rs4797242	0.0391382	0.0580212	0.499961	-0.0745833	0.15286	1.03991	0.92813	1.16516
	rs491711	-0.00248679	0.0639848	0.968998	-0.127897	0.122923	0.997516	0.879944	1.1308
	rs4988235	0.0883465	0.0569003	0.120506	-0.023178	0.199871	1.09237	0.977089	1.22125
	rs62442924	0.000347672	0.0545145	0.994911	-0.106501	0.107196	1.00035	0.898974	1.11315
	rs6510177	-0.0275833	0.0660811	0.676374	-0.157102	0.101936	0.972794	0.854617	1.10731
	rs68136852	0.0617984	0.0713791	0.386612	-0.0781046	0.201701	1.06375	0.924868	1.22348
	rs78816499	-0.174428	0.06361	0.00610382	-0.299104	-0.0497527	0.839937	0.741482	0.951465
	rs79642906	-0.0587534	0.0751742	0.434471	-0.206095	0.088588	0.942939	0.813756	1.09263
	rs8097544	-0.0754956	0.0335337	0.0243643	-0.141222	-0.00976955	0.927284	0.868297	0.990278
	rs838133	0.0170572	0.0314761	0.587881	-0.044636	0.0787504	1.0172	0.956346	1.08193
	rs9374896	-0.0175069	0.0370588	0.636636	-0.0901421	0.0551284	0.982645	0.913801	1.05668
	rs9381889	-0.0427337	0.0658928	0.51664	-0.171884	0.0864162	0.958167	0.842077	1.09026
	rs9846396	0.100641	0.0526904	0.0561277	-0.00263226	0.203914	1.10588	0.997371	1.22619
	rs9987289	0.0930563	0.0501785	0.0636672	-0.00529366	0.191406	1.09752	0.99472	1.21095
	All - Inverse variance weighted	-0.0165908	0.0111152	0.135536	-0.0383766	0.00519498	0.983546	0.96235	1.00521
	All - MR Egger	-0.055333	0.0473568	0.251541	-0.148152	0.0374863	0.94617	0.8623	1.0382
ukb-b-16576	rs10026792	-0.0964302	0.0607947	0.112703	-0.215588	0.0227275	0.908073	0.806067	1.02299
	rs10129747	-0.0854398	0.0676723	0.20675	-0.218077	0.0471978	0.918108	0.804063	1.04833
	rs10896126	0.00580296	0.049432	0.906549	-0.0910838	0.10269	1.00582	0.912941	1.10815
	rs11152349	-0.00743331	0.0692189	0.914481	-0.143102	0.128236	0.992594	0.866665	1.13682
	rs12890531	0.0874264	0.0715265	0.221597	-0.0527656	0.227618	1.09136	0.948602	1.25561
	rs1413952	-0.166606	0.0641263	0.00937437	-0.292293	-0.0409184	0.846533	0.746549	0.959907
	rs1582322	-0.0817767	0.0682085	0.230558	-0.215465	0.0519119	0.921478	0.806166	1.05328
	rs1622515	0.0241032	0.0633839	0.703743	-0.100129	0.148336	1.0244	0.904721	1.1599
	rs1648404	-0.0306173	0.0668726	0.647064	-0.161688	0.100453	0.969847	0.850707	1.10567
	rs17175518	-0.0305324	0.0701064	0.663188	-0.167941	0.106876	0.969929	0.845404	1.1128
	rs17184707	0.0342879	0.0655746	0.601056	-0.0942384	0.162814	1.03488	0.910066	1.17682
	rs261809	-0.0716027	0.0653116	0.272937	-0.199613	0.0564081	0.930901	0.819047	1.05803
	rs3101339	0.142218	0.0461299	0.00204929	0.0518036	0.232633	1.15283	1.05317	1.26192
	rs34162196	-0.0699027	0.0483517	0.148258	-0.164672	0.0248667	0.932485	0.848172	1.02518
	rs4140799	-0.147766	0.0665648	0.0264273	-0.278233	-0.0172985	0.862633	0.757121	0.98285
	rs4149513	-0.00833304	0.0534803	0.876179	-0.113154	0.0964884	0.991702	0.893013	1.1013
	rs4269101	-0.109986	0.0478537	0.0215398	-0.20378	-0.016193	0.895846	0.815642	0.983937
	rs4800488	-0.0107393	0.0523576	0.837482	-0.11336	0.0918816	0.989318	0.892829	1.09624
	rs57499472	-0.0374438	0.0635355	0.555635	-0.161974	0.0870858	0.963249	0.850464	1.09099
	rs61937394	-0.123519	0.0703349	0.0790621	-0.261375	0.0143375	0.883805	0.769992	1.01444
	rs62084586	-0.0900228	0.0579746	0.120472	-0.203653	0.0236074	0.91391	0.815745	1.02389
	rs6765212	-0.0591365	0.0630265	0.3481	-0.182668	0.0643954	0.942578	0.833044	1.06651
	rs72720396	-0.112613	0.0745231	0.13076	-0.258678	0.0334525	0.893497	0.772072	1.03402
	rs75641275	-0.0784681	0.0529499	0.138359	-0.18225	0.0253138	0.924532	0.833393	1.02564
	rs7582086	0.0155163	0.0660893	0.814382	-0.114019	0.145051	1.01564	0.892241	1.1561
	rs7599488	-0.0774038	0.0603496	0.199635	-0.195689	0.0408813	0.925516	0.822268	1.04173
	rs7808471	0.0305855	0.0583328	0.60005	-0.0837468	0.144918	1.03106	0.919664	1.15594
	rs7829800	0.00879062	0.0688872	0.898458	-0.126228	0.143809	1.00883	0.881414	1.15466
	rs8081370	-0.0906658	0.0518522	0.0803702	-0.192296	0.0109646	0.913323	0.825063	1.01102
	rs862227	-0.0800814	0.0689762	0.245641	-0.215275	0.0551119	0.923041	0.80632	1.05666
	rs893856	-0.00996804	0.0602403	0.868573	-0.128039	0.108103	0.990081	0.879819	1.11416
	rs9295661	-0.0258135	0.0785192	0.742341	-0.179711	0.128084	0.974517	0.835512	1.13665
	rs9385269	-0.00852842	0.0520232	0.869782	-0.110494	0.093437	0.991508	0.895392	1.09794
	All - Inverse variance weighted	-0.0377283	0.0120734	0.00177859	-0.0613922	-0.0140644	0.962975	0.940454	0.986034
	All - MR Egger	-0.0054459	0.0622834	0.930886	-0.127521	0.11663	0.994569	0.880275	1.1237
ukb-b-1707	rs61729488	-0.00460172	0.0471912	0.92232	-0.0970965	0.087893	0.995409	0.907468	1.09187
	rs62033406	-0.0867389	0.0436369	0.0468404	-0.172267	-0.0012105	0.916916	0.841754	0.99879
	rs6488335	-0.0259779	0.0512397	0.612163	-0.126408	0.0744519	0.974357	0.881255	1.07729
	rs9299529	-0.00469322	0.0576665	0.935135	-0.11772	0.108333	0.995318	0.888945	1.11442
	All - Inverse variance weighted	-0.0355867	0.0245753	0.147598	-0.0837542	0.0125808	0.965039	0.919657	1.01266
	All - MR Egger	0.0240965	0.118064	0.857161	-0.207308	0.255501	1.02439	0.812769	1.29111
ukb-b-17627	rs11680516	-0.0450326	0.0696626	0.517995	-0.181571	0.091506	0.955966	0.833959	1.09582
	rs16822430	0.0907773	0.0605739	0.133972	-0.0279475	0.209502	1.09503	0.972439	1.23306
	rs17317920	-0.0080351	0.0706063	0.909395	-0.146424	0.130353	0.991997	0.863792	1.13923
	rs35287743	-0.0549487	0.0616665	0.372896	-0.175815	0.0659177	0.946534	0.838773	1.06814
	rs3799077	-0.047326	0.0630373	0.452796	-0.170879	0.076227	0.953776	0.842923	1.07921
	rs4318925	0.0676014	0.0578608	0.242667	-0.0458057	0.181009	1.06994	0.955228	1.19843
	rs6957745	-0.107773	0.0676507	0.111142	-0.240369	0.0248223	0.897831	0.786338	1.02513
	rs7148387	-0.0332233	0.0682024	0.626167	-0.1669	0.100453	0.967322	0.846284	1.10567
	rs838133	-0.0217658	0.0401649	0.587881	-0.100489	0.0569575	0.978469	0.904395	1.05861
	All - Inverse variance weighted	-0.0143374	0.019819	0.469423	-0.0531826	0.0245078	0.985765	0.948207	1.02481
	All - MR Egger	-0.00867517	0.0956628	0.930283	-0.196174	0.178824	0.991362	0.821869	1.19581
ukb-b-1996	rs1052352	-0.164423	0.076959	0.0326388	-0.315262	-0.0135832	0.848383	0.729597	0.986509
	rs10819082	-0.0211842	0.0844919	0.802027	-0.186788	0.14442	0.979039	0.829619	1.15537
	rs12203592	-0.219794	0.182606	0.228725	-0.577701	0.138114	0.802685	0.561187	1.14811
	rs12908495	-0.0393773	0.0917295	0.667722	-0.219167	0.140413	0.961388	0.803187	1.15075
	rs1890012	-0.114316	0.0736639	0.120695	-0.258698	0.0300648	0.891976	0.772056	1.03052
	rs4291983	0.00985125	0.0746109	0.894957	-0.136386	0.156089	1.0099	0.872506	1.16893
	rs62461186	-0.171115	0.0892144	0.0551077	-0.345976	0.00374467	0.842724	0.70753	1.00375
	rs6482190	-0.202624	0.068138	0.00294202	-0.336175	-0.0690737	0.816585	0.714498	0.933258
	rs75248709	0.0717	0.0718054	0.318021	-0.0690386	0.212438	1.07433	0.933291	1.23669
	rs790561	0.0861608	0.0568569	0.129672	-0.0252787	0.1976	1.08998	0.975038	1.21848
	rs8130508	0.127499	0.0775817	0.100298	-0.0245614	0.279559	1.13598	0.975738	1.32255
	All - Inverse variance weighted	-0.0353126	0.0368788	0.338299	-0.107595	0.0369698	0.965304	0.897991	1.03766
	All - MR Egger	0.0852845	0.176348	0.640208	-0.260358	0.430927	1.08903	0.770776	1.53868
ukb-b-2209	rs10061973	0.0101652	0.0583693	0.861745	-0.104239	0.124569	1.01022	0.90101	1.13266
	rs10076975	0.0360038	0.0558921	0.519468	-0.0735448	0.145552	1.03666	0.929095	1.15668
	rs10510554	0.00553067	0.0569386	0.92262	-0.106069	0.11713	1.00555	0.899363	1.12427
	rs10513136	0.239965	0.107572	0.025698	0.0291245	0.450806	1.27121	1.02955	1.56958
	rs11233632	-0.0908825	0.053482	0.0892606	-0.195707	0.0139422	0.913125	0.822253	1.01404
	rs114497213	-0.0397442	0.0607766	0.513152	-0.158866	0.0793781	0.961035	0.85311	1.08261
	rs11767283	-0.00351955	0.0397134	0.929381	-0.0813578	0.0743187	0.996487	0.921864	1.07715
	rs11859365	0.0106356	0.0299481	0.72249	-0.0480627	0.0693339	1.01069	0.953074	1.07179
	rs11924728	-0.113813	0.0587249	0.0526136	-0.228914	0.00128731	0.892424	0.795397	1.00129
	rs12663865	0.0265377	0.0584569	0.649849	-0.0880377	0.141113	1.02689	0.915726	1.15155
	rs12806161	0.0119676	0.0540786	0.824858	-0.0940265	0.117962	1.01204	0.910259	1.1252
	rs12855717	-0.0509887	0.0519477	0.326327	-0.152806	0.0508288	0.950289	0.858296	1.05214
	rs12983532	-0.0364714	0.0557092	0.512677	-0.145662	0.0727187	0.964186	0.86445	1.07543
	rs16891727	0.0567619	0.0475771	0.232849	-0.0364891	0.150013	1.0584	0.964169	1.16185
	rs17050031	0.0835491	0.0525558	0.111897	-0.0194602	0.186558	1.08714	0.980728	1.2051
	rs1876245	-0.077585	0.0423822	0.0671599	-0.160654	0.00548416	0.925348	0.851587	1.0055
	rs1951286	-0.0135112	0.0448351	0.763145	-0.101388	0.0743655	0.98658	0.903582	1.0772
	rs2271308	-0.227872	0.05953	0.000129267	-0.344551	-0.111193	0.796226	0.708538	0.894766
	rs2301594	0.0120496	0.0624777	0.847066	-0.110407	0.134506	1.01212	0.89547	1.14397
	rs275160	0.103537	0.0554368	0.0618104	-0.00511939	0.212193	1.10909	0.994894	1.23639
	rs2827161	0.0634924	0.0616348	0.302945	-0.0573119	0.184297	1.06555	0.9443	1.20237
	rs28533540	-0.0734997	0.0433028	0.0896319	-0.158373	0.0113738	0.929136	0.853531	1.01144
	rs303817	0.00187405	0.0521577	0.971338	-0.100355	0.104103	1.00188	0.904516	1.10971
	rs3124402	-0.0778605	0.0337518	0.0210629	-0.144014	-0.011707	0.925093	0.865876	0.988361
	rs35283694	-0.00634761	0.0766323	0.933985	-0.156547	0.143852	0.993672	0.855091	1.15471
	rs35287743	-0.0345426	0.0387656	0.372896	-0.110523	0.0414381	0.966047	0.895366	1.04231
	rs4002471	-0.0450381	0.0328982	0.170995	-0.109519	0.0194424	0.955961	0.896265	1.01963
	rs4278546	0.0326618	0.0518101	0.528424	-0.0688861	0.13421	1.0332	0.933433	1.14363
	rs45501495	-0.0859945	0.0456858	0.0597948	-0.175539	0.00354963	0.917599	0.839005	1.00356
	rs4869859	0.0309954	0.0449214	0.490199	-0.0570505	0.119041	1.03148	0.944546	1.12642
	rs4982738	0.0186343	0.0596466	0.754728	-0.0982731	0.135542	1.01881	0.906401	1.14516
	rs552234	-0.112752	0.0538877	0.0364069	-0.218372	-0.00713224	0.893372	0.803826	0.992893
	rs55930451	-0.0395257	0.0681469	0.56191	-0.173094	0.0940422	0.961245	0.841059	1.09861
	rs55985303	0.0236524	0.053272	0.657048	-0.0807607	0.128066	1.02393	0.922414	1.13663
	rs59355765	-0.0911415	0.059708	0.126897	-0.208169	0.0258863	0.912889	0.81207	1.02622
	rs6033437	-0.0575114	0.0625074	0.357534	-0.180026	0.0650031	0.944111	0.835249	1.06716
	rs6059844	0.0720733	0.0577915	0.212351	-0.0411979	0.185345	1.07473	0.959639	1.20363
	rs6089753	-0.0572191	0.0546599	0.295183	-0.164353	0.0499144	0.944387	0.848443	1.05118
	rs61882686	0.0367473	0.0590335	0.533625	-0.0789584	0.152453	1.03743	0.924078	1.16469
	rs6465487	-0.0753157	0.0514546	0.143267	-0.176167	0.0255352	0.927451	0.838478	1.02586
	rs6561943	-0.0627143	0.0501663	0.211253	-0.16104	0.0356116	0.939212	0.851258	1.03625
	rs66931328	0.0651986	0.0573634	0.25571	-0.0472336	0.177631	1.06737	0.953865	1.19438
	rs7225002	0.0357567	0.0465091	0.442006	-0.0554011	0.126914	1.0364	0.946106	1.13532
	rs7243428	-0.0857016	0.0599249	0.152674	-0.203154	0.0317511	0.917868	0.816152	1.03226
	rs7254235	0.116234	0.0642479	0.0704289	-0.00969227	0.24216	1.12326	0.990355	1.274
	rs7317926	0.0689664	0.0572744	0.228535	-0.0432913	0.181224	1.0714	0.957632	1.19868
	rs75887709	0.0430455	0.0672011	0.521817	-0.0886687	0.17476	1.04399	0.915149	1.19096
	rs790564	0.0754612	0.0500071	0.131297	-0.0225528	0.173475	1.07838	0.9777	1.18943
	rs805262	-0.118645	0.0583373	0.0419734	-0.232987	-0.00430433	0.888123	0.792164	0.995705
	rs8053277	-0.0679511	0.0478176	0.155303	-0.161674	0.0257714	0.934306	0.850719	1.02611
	rs9272302	0.0926707	0.0383772	0.0157467	0.0174514	0.16789	1.0971	1.0176	1.18281
	rs9301837	-0.0195448	0.04697	0.677328	-0.111606	0.0725165	0.980645	0.894396	1.07521
	rs9606833	0.062679	0.0430938	0.145814	-0.0217849	0.147143	1.06468	0.978451	1.15852
	rs9841174	0.0309096	0.0425321	0.467388	-0.0524532	0.114272	1.03139	0.948899	1.12106
	rs9876782	-0.0268461	0.0534195	0.615279	-0.131548	0.0778561	0.973511	0.876737	1.08097
	rs9958909	0.125416	0.052759	0.0174469	0.0220085	0.228824	1.13362	1.02225	1.25712
	All - Inverse variance weighted	-0.00795992	0.00913648	0.383632	-0.0258674	0.00994757	0.992072	0.974464	1.01
	All - MR Egger	-0.0128389	0.0401773	0.750538	-0.0915865	0.0659087	0.987243	0.912482	1.06813
ukb-b-2862	rs10789340	-0.117121	0.0489528	0.0167329	-0.213068	-0.0211733	0.889478	0.808101	0.979049
	rs10959890	-0.0376363	0.0662843	0.57017	-0.167554	0.092281	0.963063	0.845731	1.09667
	rs1105388	-0.153364	0.0609037	0.0117975	-0.272736	-0.033993	0.857817	0.761294	0.966578
	rs11878917	0.0528424	0.0849241	0.53379	-0.113609	0.219294	1.05426	0.892607	1.2452
	rs132901	-0.0423112	0.0529092	0.423888	-0.146013	0.0613909	0.958571	0.864146	1.06331
	rs4676964	-0.0118637	0.047173	0.801432	-0.104323	0.0805953	0.988206	0.900934	1.08393
	rs62169335	0.0053614	0.0652933	0.934557	-0.122613	0.133336	1.00538	0.884606	1.14263
	rs7791463	-0.000791774	0.0656676	0.99038	-0.1295	0.127917	0.999209	0.878534	1.13646
	rs784251	-0.0533011	0.0607248	0.380081	-0.172322	0.0657196	0.948095	0.841708	1.06793
	rs79809011	0.000202488	0.118223	0.998633	-0.231514	0.231919	1.0002	0.793331	1.26102
	All - Inverse variance weighted	-0.0469366	0.0193566	0.0153154	-0.0848756	-0.00899763	0.954148	0.918627	0.991043
	All - MR Egger	-0.0582013	0.111406	0.615527	-0.276556	0.160154	0.94346	0.758391	1.17369
ukb-b-3460	rs10966033	0.206466	0.0733549	0.00488352	0.0626905	0.350242	1.22933	1.0647	1.41941
	rs12203592	0.218188	0.181272	0.228725	-0.137105	0.57348	1.24382	0.871879	1.77443
	rs1229984	-0.0227081	0.093715	0.80854	-0.206389	0.160973	0.977548	0.813516	1.17465
	rs264933	0.129908	0.0644359	0.043791	0.00361393	0.256202	1.13872	1.00362	1.29201
	rs3791129	-0.0156454	0.0637616	0.806168	-0.140618	0.109327	0.984476	0.868821	1.11553
	rs3809162	0.106246	0.0655214	0.1049	-0.0221758	0.234668	1.1121	0.978068	1.26449
	rs646327	-0.0741738	0.0715579	0.299942	-0.214427	0.0660796	0.92851	0.807003	1.06831
	rs7428430	0.0865945	0.0596792	0.14678	-0.0303767	0.203566	1.09045	0.97008	1.22577
	rs8614	-0.0499312	0.0765193	0.514058	-0.199909	0.100047	0.951295	0.818805	1.10522
	rs926071	0.0858984	0.0676588	0.204234	-0.0467129	0.21851	1.0897	0.954361	1.24422
	rs9482094	0.00578742	0.0643986	0.928392	-0.120434	0.132009	1.0058	0.886536	1.14112
	All - Inverse variance weighted	0.0538291	0.0265162	0.0423519	0.00185733	0.105801	1.0553	1.00186	1.1116
	All - MR Egger	-0.0926353	0.130654	0.496273	-0.348718	0.163447	0.911526	0.705592	1.17756
ukb-b-3881	rs10064431	-0.119166	0.0832092	0.152108	-0.282256	0.043924	0.88766	0.754081	1.0449
	rs10192394	-0.0564891	0.0896486	0.528618	-0.2322	0.119222	0.945077	0.792787	1.12662
	rs10249294	-0.0304613	0.0338971	0.368844	-0.0968997	0.035977	0.969998	0.907647	1.03663
	rs10271924	0.0308624	0.0911511	0.734922	-0.147794	0.209519	1.03134	0.862609	1.23308
	rs1051547	-0.190378	0.0844302	0.024142	-0.355862	-0.0248952	0.826646	0.70057	0.975412
	rs10828266	-0.13879	0.0569641	0.0148323	-0.25044	-0.0271405	0.870411	0.778458	0.973224
	rs10838724	0.0296526	0.0727923	0.683744	-0.11302	0.172326	1.0301	0.893132	1.18806
	rs10840126	0.0894694	0.0843203	0.288659	-0.0757983	0.254737	1.09359	0.927003	1.29012
	rs11032362	-0.00172855	0.111275	0.987606	-0.219828	0.21637	0.998273	0.802657	1.24156
	rs11085749	-0.0893298	0.0833237	0.283683	-0.252644	0.0739846	0.914544	0.776744	1.07679
	rs111526888	0.0790404	0.0697951	0.25744	-0.057758	0.215839	1.08225	0.943878	1.2409
	rs11896330	0.157752	0.0808122	0.0509287	-0.00064003	0.316144	1.17088	0.99936	1.37183
	rs12044599	-0.0835898	0.079443	0.292708	-0.239298	0.0721185	0.919808	0.78718	1.07478
	rs12641371	-0.0381911	0.0802385	0.634096	-0.195459	0.119076	0.962529	0.822457	1.12646
	rs12780952	0.0386394	0.0922392	0.675286	-0.142149	0.219428	1.0394	0.867492	1.24536
	rs12885598	0.181681	0.0839939	0.0305393	0.0170528	0.346309	1.19923	1.0172	1.41384
	rs13072255	-0.0252483	0.071697	0.724724	-0.165775	0.115278	0.975068	0.847237	1.12219
	rs1356292	-0.0048435	0.0863431	0.955265	-0.174076	0.164389	0.995168	0.840233	1.17867
	rs1375566	-0.0176758	0.0890806	0.842713	-0.192274	0.156922	0.98248	0.825081	1.1699
	rs139042899	0.00624887	0.0684481	0.927259	-0.127909	0.140407	1.00627	0.879933	1.15074
	rs149449	0.0018631	0.0889053	0.983281	-0.172391	0.176118	1.00186	0.84165	1.19258
	rs1620977	0.0931791	0.0540154	0.0845192	-0.0126911	0.199049	1.09766	0.987389	1.22024
	rs17049185	-0.0325596	0.0891337	0.714895	-0.207262	0.142142	0.967965	0.812807	1.15274
	rs1866823	-0.00614659	0.0878932	0.944247	-0.178417	0.166124	0.993872	0.836593	1.18072
	rs1964272	-0.0553037	0.0755679	0.464266	-0.203417	0.0928094	0.946198	0.815938	1.09725
	rs2093654	0.0795467	0.0882411	0.367339	-0.0934059	0.252499	1.0828	0.910824	1.28724
	rs2790688	-0.0194079	0.0709954	0.78457	-0.158559	0.119743	0.980779	0.853373	1.12721
	rs28479795	0.0122983	0.0650959	0.850151	-0.11529	0.139886	1.01237	0.891108	1.15014
	rs2867113	-0.0371368	0.0614248	0.545452	-0.157529	0.0832559	0.963544	0.854252	1.08682
	rs329274	0.0177823	0.0922313	0.847115	-0.162991	0.198556	1.01794	0.849599	1.21964
	rs34162196	-0.0861672	0.0596019	0.148258	-0.202987	0.0306525	0.917441	0.816289	1.03113
	rs409542	-0.0437561	0.0923787	0.635743	-0.224818	0.137306	0.957187	0.798661	1.14718
	rs4302893	0.107572	0.0869886	0.216229	-0.0629259	0.278069	1.11357	0.939013	1.32058
	rs4953150	-0.11334	0.0751172	0.131338	-0.26057	0.0338893	0.892847	0.770612	1.03447
	rs586346	-0.249668	0.0953692	0.00884689	-0.436592	-0.0627448	0.779059	0.646235	0.939183
	rs60452247	0.0227954	0.0851251	0.788864	-0.14405	0.189641	1.02306	0.865845	1.20882
	rs62106252	-0.0906517	0.141798	0.522625	-0.368575	0.187272	0.913336	0.691719	1.20595
	rs6475724	0.0568678	0.0904397	0.529485	-0.120394	0.23413	1.05852	0.886571	1.26381
	rs6879307	-0.0850045	0.0876678	0.332235	-0.256833	0.0868243	0.918508	0.773497	1.09071
	rs739320	0.00192684	0.0745062	0.979368	-0.144105	0.147959	1.00193	0.865797	1.15947
	rs7554485	0.0680093	0.0783596	0.385442	-0.0855754	0.221594	1.07038	0.917984	1.24806
	rs7818437	-0.147665	0.0932474	0.113289	-0.33043	0.0350999	0.86272	0.718615	1.03572
	rs7869969	-0.0958237	0.0861062	0.265771	-0.264592	0.0729444	0.908624	0.767519	1.07567
	rs7982441	-0.20115	0.0881513	0.0224969	-0.373927	-0.0283734	0.81779	0.688027	0.972025
	rs8095324	-0.101368	0.0953511	0.287736	-0.288256	0.0855202	0.9036	0.74957	1.08928
	rs817223	0.083747	0.0866682	0.333897	-0.0861226	0.253617	1.08735	0.917482	1.28868
	rs862227	-0.072341	0.0623092	0.245641	-0.194467	0.049785	0.930214	0.823273	1.05105
	rs9367415	-0.0862629	0.0730778	0.237831	-0.229495	0.0569696	0.917353	0.794935	1.05862
	rs9517948	-0.0444158	0.0922714	0.63026	-0.225268	0.136436	0.956556	0.798302	1.14618
	rs9919429	-0.0393207	0.0933902	0.673728	-0.222366	0.143724	0.961442	0.800623	1.15457
	All - Inverse variance weighted	-0.0237312	0.0117403	0.0432447	-0.0467422	-0.000720142	0.976548	0.954333	0.99928
	All - MR Egger	-0.0310136	0.0404605	0.447123	-0.110316	0.0482889	0.969462	0.895551	1.04947
ukb-b-4078	rs113322644	0.000355057	0.0015109	0.814211	-0.0026063	0.00331641	1.00036	0.997397	1.00332
	rs115952340	-9.66093e-05	0.00194472	0.960379	-0.00390826	0.00371504	0.999903	0.996099	1.00372
	rs116035596	-0.00107466	0.000718317	0.134634	-0.00248256	0.000333244	0.998926	0.997521	1.00033
	rs116985617	0.000547133	0.0011593	0.636961	-0.00172509	0.00281935	1.00055	0.998276	1.00282
	rs117077082	-0.000783604	0.000779016	0.314469	-0.00231048	0.000743269	0.999217	0.997692	1.00074
	rs117251267	1.52633e-05	0.000822891	0.985201	-0.0015976	0.00162813	1.00002	0.998404	1.00163
	rs11976995	0.000826168	0.000922765	0.370617	-0.000982451	0.00263479	1.00083	0.999018	1.00264
	rs12958992	-0.000649037	0.000872572	0.456985	-0.00235928	0.0010612	0.999351	0.997644	1.00106
	rs142373582	-0.00336756	0.0015818	0.0332591	-0.00646788	-0.000267231	0.996638	0.993553	0.999733
	rs144954030	0.000823794	0.000405947	0.042426	2.81391e-05	0.00161945	1.00082	1.00003	1.00162
	rs183788045	0.000431698	0.00149984	0.773477	-0.00250799	0.00337138	1.00043	0.997495	1.00338
	rs189140232	-0.000106052	0.000722287	0.883268	-0.00152173	0.00130963	0.999894	0.998479	1.00131
	rs62059726	0.000738627	0.00143544	0.606856	-0.00207483	0.00355208	1.00074	0.997927	1.00356
	rs79638269	-0.000116545	0.000816212	0.886458	-0.00171632	0.00148323	0.999883	0.998285	1.00148
	rs79774709	-0.00106953	0.000953233	0.26186	-0.00293787	0.000798803	0.998931	0.997066	1.0008
	All - Inverse variance weighted	-2.31216e-06	0.000227734	0.991899	-0.000448671	0.000444046	0.999998	0.999551	1.00044
	All - MR Egger	0.000469421	0.00066466	0.492493	-0.000833313	0.00177216	1.00047	0.999167	1.00177
ukb-b-5174	rs10822159	-0.0309979	0.0542159	0.567492	-0.137261	0.0752652	0.969478	0.871743	1.07817
	rs12046000	-0.0111727	0.0488723	0.819173	-0.106962	0.0846171	0.98889	0.898559	1.0883
	rs12135360	0.125316	0.0643678	0.0515496	-0.000844753	0.251477	1.13351	0.999156	1.28592
	rs1229984	0.0228564	0.0943268	0.80854	-0.162024	0.207737	1.02312	0.850421	1.23089
	rs12513581	-0.0266184	0.0569551	0.640244	-0.13825	0.0850135	0.973733	0.870881	1.08873
	rs13130794	0.137399	0.0551301	0.0126933	0.0293436	0.245454	1.14729	1.02978	1.2782
	rs1387695	0.0100903	0.0642048	0.87512	-0.115751	0.135932	1.01014	0.890697	1.1456
	rs1520929	0.0502375	0.0524415	0.338077	-0.0525478	0.153023	1.05152	0.948809	1.16535
	rs1789896	-0.0117332	0.0594513	0.843547	-0.128258	0.104791	0.988335	0.879627	1.11048
	rs28478711	-0.0198661	0.0660912	0.76373	-0.149405	0.109673	0.98033	0.86122	1.11591
	rs2883059	0.160327	0.0571243	0.00500624	0.0483632	0.27229	1.17389	1.04955	1.31297
	rs4953150	0.090768	0.0601571	0.131338	-0.02714	0.208676	1.09501	0.973225	1.23205
	rs75413320	-0.0337935	0.0704091	0.631257	-0.171795	0.104208	0.966771	0.842152	1.10983
	rs7851830	-0.0265189	0.0566734	0.639838	-0.137599	0.084561	0.97383	0.871448	1.08824
	rs8044722	0.0082537	0.0657637	0.900124	-0.120643	0.137151	1.00829	0.88635	1.147
	rs9824301	-0.0446855	0.0618734	0.470166	-0.165957	0.0765863	0.956298	0.847082	1.0796
	All - Inverse variance weighted	0.026214	0.0172143	0.127806	-0.00752591	0.059954	1.02656	0.992502	1.06179
	All - MR Egger	-0.0137564	0.101278	0.89389	-0.21226	0.184748	0.986338	0.808754	1.20291
ukb-b-5213	rs113850961	-0.182594	0.178739	0.306984	-0.532923	0.167734	0.833106	0.586887	1.18262
	rs137875216	-0.0456326	0.294412	0.876825	-0.62268	0.531415	0.955393	0.536505	1.70134
	rs138904095	-0.357666	0.258669	0.166751	-0.864656	0.149325	0.699307	0.421196	1.16105
	rs140497463	-0.186418	0.193517	0.33539	-0.565712	0.192876	0.829927	0.567956	1.21273
	rs141181868	0.0210228	0.117128	0.857556	-0.208548	0.250594	1.02125	0.811762	1.28479
	rs188865749	-0.0296154	0.0706617	0.675131	-0.168112	0.108881	0.970819	0.845259	1.11503
	rs4585618	0.107253	0.058413	0.0663401	-0.00723626	0.221743	1.11322	0.99279	1.24825
	All - Inverse variance weighted	0.0160883	0.043294	0.710187	-0.068768	0.100945	1.01622	0.933543	1.10622
	All - MR Egger	-0.0429998	0.26972	0.879575	-0.571652	0.485652	0.957912	0.564592	1.62523
ukb-b-5237	rs1057868	0.0122165	0.0321783	0.704205	-0.050853	0.0752861	1.01229	0.950418	1.07819
	rs117810762	-0.151747	0.105554	0.150541	-0.358633	0.0551391	0.859206	0.698631	1.05669
	rs12514566	0.0292583	0.0644483	0.649842	-0.0970603	0.155577	1.02969	0.907501	1.16833
	rs12989746	-0.101044	0.0688943	0.142469	-0.236077	0.0339884	0.903893	0.78972	1.03457
	rs13054099	-0.000708967	0.0699104	0.991909	-0.137733	0.136315	0.999291	0.871331	1.14604
	rs13163336	0.0277179	0.0645643	0.6677	-0.0988281	0.154264	1.02811	0.905898	1.1668
	rs1338549	-0.0316153	0.0687055	0.645403	-0.166278	0.103047	0.968879	0.846811	1.10854
	rs13387939	-0.0297676	0.0513911	0.56243	-0.130494	0.070959	0.970671	0.877662	1.07354
	rs1527961	0.171059	0.0705301	0.0152942	0.0328202	0.309298	1.18656	1.03336	1.36247
	rs17842490	-0.199152	0.0822473	0.0154618	-0.360357	-0.0379472	0.819425	0.697428	0.962764
	rs1942965	-0.000481235	0.071905	0.99466	-0.141415	0.140453	0.999519	0.868129	1.15079
	rs2189234	-0.0319907	0.0648024	0.621542	-0.159003	0.0950219	0.968516	0.852993	1.09968
	rs2465037	-0.0411068	0.0649833	0.527012	-0.168474	0.0862605	0.959727	0.844953	1.09009
	rs2472297	0.00138817	0.0156105	0.929141	-0.0292084	0.0319848	1.00139	0.971214	1.0325
	rs2597805	0.0176021	0.0662444	0.790459	-0.112237	0.147441	1.01776	0.893832	1.15887
	rs2667773	-0.0512741	0.0694171	0.460128	-0.187332	0.0847835	0.950018	0.829169	1.08848
	rs2844232	0.0537305	0.0655271	0.412231	-0.0747026	0.182164	1.0552	0.928019	1.19981
	rs34060476	0.0315991	0.0503431	0.530216	-0.0670733	0.130272	1.0321	0.935127	1.13914
	rs34848782	-0.0161266	0.0489503	0.741817	-0.112069	0.079816	0.984003	0.893982	1.08309
	rs4410790	-0.0239064	0.0170217	0.160182	-0.0572689	0.00945624	0.976377	0.94434	1.0095
	rs4615895	-0.081573	0.0613231	0.183447	-0.201766	0.0386202	0.921665	0.817286	1.03938
	rs483081	-0.0434055	0.0545924	0.426565	-0.150407	0.0635956	0.957523	0.860358	1.06566
	rs516636	0.00941542	0.0675723	0.889183	-0.123026	0.141857	1.00946	0.88424	1.15241
	rs56113850	0.130069	0.0509239	0.010644	0.0302577	0.229879	1.13891	1.03072	1.25845
	rs57918684	0.0237706	0.0558951	0.670638	-0.0857837	0.133325	1.02406	0.917793	1.14262
	rs6062682	-0.0853153	0.0651871	0.19061	-0.213082	0.0424513	0.918223	0.80809	1.04337
	rs6063085	0.00182916	0.0631556	0.976894	-0.121956	0.125614	1.00183	0.885187	1.13384
	rs61928609	-0.0977482	0.0765975	0.201911	-0.247879	0.052383	0.906877	0.780454	1.05378
	rs62064918	-0.155669	0.0764771	0.0418006	-0.305564	-0.005774	0.855842	0.736708	0.994243
	rs630194	-0.063519	0.0569341	0.264569	-0.17511	0.0480719	0.938456	0.839365	1.04925
	rs73073176	-0.0515061	0.0427721	0.228513	-0.135339	0.0323272	0.949798	0.873419	1.03286
	rs73434405	-0.0281791	0.067883	0.67806	-0.16123	0.104872	0.972214	0.851097	1.11057
	rs75347775	0.0390734	0.0690228	0.57133	-0.0962113	0.174358	1.03985	0.908272	1.19048
	rs7811609	-0.100878	0.070652	0.153346	-0.239356	0.0376001	0.904043	0.787135	1.03832
	rs8056750	-0.0279833	0.0607822	0.645238	-0.147116	0.0911497	0.972405	0.863193	1.09543
	rs9398171	0.0333066	0.0601964	0.580059	-0.0846783	0.151291	1.03387	0.918808	1.16334
	All - Inverse variance weighted	-0.012299	0.00833178	0.139904	-0.0286292	0.00403133	0.987776	0.971777	1.00404
	All - MR Egger	-0.0113208	0.0164408	0.49576	-0.0435447	0.0209031	0.988743	0.95739	1.02112
ukb-b-5239	rs10822129	-0.0610896	0.0475485	0.198868	-0.154285	0.0321055	0.940739	0.857028	1.03263
	rs10925183	0.0272667	0.0543122	0.615641	-0.0791852	0.133719	1.02764	0.923869	1.14307
	rs11714337	-0.0863361	0.0518428	0.0958437	-0.187948	0.0152757	0.917286	0.828658	1.01539
	rs1229984	0.0180866	0.0746423	0.80854	-0.128212	0.164386	1.01825	0.879667	1.17867
	rs17817497	-0.0948825	0.0453294	0.0363333	-0.183728	-0.00603687	0.90948	0.832162	0.993981
	rs303753	-6.67031e-05	0.0359371	0.998519	-0.0705035	0.0703701	0.999933	0.931924	1.07291
	rs35698271	-0.104747	0.0555987	0.0595671	-0.21372	0.00422637	0.900552	0.807574	1.00424
	rs4643716	-0.00828863	0.0545042	0.879129	-0.115117	0.0985396	0.991746	0.891262	1.10356
	rs4698921	0.0149363	0.0455572	0.74302	-0.0743558	0.104228	1.01505	0.928341	1.10985
	rs55968191	0.0401452	0.0583488	0.49144	-0.0742185	0.154509	1.04096	0.928469	1.16708
	rs62573521	-0.0937401	0.0807846	0.245898	-0.252078	0.0645977	0.910519	0.777184	1.06673
	rs627685	0.0657422	0.0568932	0.247871	-0.0457685	0.177253	1.06795	0.955263	1.19393
	rs6882046	0.0504807	0.0502756	0.315341	-0.0480596	0.149021	1.05178	0.953077	1.1607
	rs6908328	0.0127645	0.05148	0.804173	-0.0881363	0.113665	1.01285	0.915636	1.12038
	rs7425274	0.0308164	0.0546025	0.572498	-0.0762046	0.137837	1.0313	0.926627	1.14779
	rs898751	0.0739646	0.050808	0.145457	-0.0256191	0.173548	1.07677	0.974706	1.18952
	All - Inverse variance weighted	-0.00682206	0.0146137	0.640624	-0.0354649	0.0218207	0.993201	0.965157	1.02206
	All - MR Egger	-0.0464586	0.0707464	0.522028	-0.185122	0.0922044	0.954604	0.831003	1.09659
ukb-b-5522	rs111510761	-0.107524	0.125764	0.39257	-0.35402	0.138973	0.898055	0.701861	1.14909
	rs141785145	0.176375	0.472284	0.708813	-0.749301	1.10205	1.19288	0.472697	3.01033
	rs146906987	-0.0116194	0.0973497	0.904993	-0.202425	0.179186	0.988448	0.816748	1.19624
	rs17444377	0.105547	0.227173	0.64221	-0.339712	0.550806	1.11132	0.711975	1.73465
	rs79406768	-0.108654	0.105107	0.301256	-0.314663	0.0973557	0.897041	0.730035	1.10225
	All - Inverse variance weighted	-0.0530635	0.0594309	0.371932	-0.169548	0.063421	0.94832	0.844046	1.06548
	All - MR Egger	-0.356932	0.35465	0.38835	-1.05205	0.338182	0.69982	0.349223	1.4024
ukb-b-5640	rs10972033	-0.149997	0.0710551	0.0347725	-0.289265	-0.0107292	0.86071	0.748814	0.989328
	rs11211124	0.0890758	0.0807902	0.27022	-0.069273	0.247425	1.09316	0.933072	1.28072
	rs1355171	0.00210089	0.0573062	0.970755	-0.110219	0.114421	1.0021	0.895638	1.12122
	rs2387807	0.00308347	0.062515	0.960661	-0.119446	0.125613	1.00309	0.887412	1.13384
	rs36124222	0.00856947	0.0750448	0.909086	-0.138518	0.155657	1.00861	0.870647	1.16843
	rs3964074	0.154302	0.0706145	0.0288795	0.0158972	0.292706	1.16684	1.01602	1.34005
	rs4146837	0.0576096	0.0729537	0.429718	-0.0853796	0.200599	1.0593	0.918164	1.22213
	rs7641973	-0.000725062	0.0748063	0.992267	-0.147345	0.145895	0.999275	0.862996	1.15707
	rs838133	-0.0323338	0.0596663	0.587881	-0.14928	0.0846123	0.968183	0.861328	1.0883
	rs9973426	-0.0989355	0.0833722	0.235357	-0.262345	0.0644741	0.905801	0.769246	1.0666
	All - Inverse variance weighted	0.00250426	0.0261173	0.923612	-0.0486856	0.0536942	1.00251	0.952481	1.05516
	All - MR Egger	-0.066672	0.168385	0.702492	-0.396706	0.263362	0.935502	0.672532	1.3013
ukb-b-5779	rs1004787	-0.0379167	0.0292045	0.194178	-0.0951574	0.019324	0.962793	0.90923	1.01951
	rs10188314	0.00645639	0.0318213	0.839217	-0.0559134	0.0688262	1.00648	0.945621	1.07125
	rs10792669	-0.0097944	0.0360728	0.785993	-0.0804972	0.0609084	0.990253	0.922658	1.0628
	rs11039429	0.00222825	0.0276156	0.93569	-0.0518983	0.0563548	1.00223	0.949425	1.05797
	rs11219508	0.00347154	0.0395297	0.930019	-0.0740066	0.0809497	1.00348	0.928666	1.08432
	rs11223617	-0.0358629	0.0274906	0.192045	-0.0897445	0.0180187	0.964773	0.914165	1.01818
	rs11640961	0.0323228	0.0309601	0.296478	-0.028359	0.0930046	1.03285	0.972039	1.09747
	rs11700855	0.00353986	0.0325284	0.913342	-0.0602158	0.0672955	1.00355	0.941561	1.06961
	rs11750777	-0.0070305	0.0427432	0.869351	-0.0908071	0.0767461	0.992994	0.913194	1.07977
	rs11787216	0.0460837	0.0268251	0.0858087	-0.00649345	0.0986609	1.04716	0.993528	1.10369
	rs118134876	-0.0540669	0.0488946	0.26882	-0.1499	0.0417666	0.947369	0.860794	1.04265
	rs11940694	-0.033553	0.0150293	0.025582	-0.0630105	-0.00409549	0.967004	0.938934	0.995913
	rs12078439	0.0369798	0.0374917	0.323964	-0.036504	0.110464	1.03767	0.964154	1.1168
	rs12153855	0.0543899	0.0454898	0.231833	-0.0347701	0.14355	1.0559	0.965827	1.15436
	rs1228589	0.0149409	0.0344403	0.664419	-0.0525621	0.0824439	1.01505	0.948795	1.08594
	rs1229984	-0.00421099	0.0173785	0.80854	-0.0382728	0.0298509	0.995798	0.96245	1.0303
	rs1302808	0.00592393	0.0193213	0.759147	-0.0319458	0.0437937	1.00594	0.968559	1.04477
	rs13102973	-0.0114532	0.0325572	0.724999	-0.0752653	0.0523589	0.988612	0.927497	1.05375
	rs13135092	0.00732227	0.0542988	0.892729	-0.0991034	0.113748	1.00735	0.905649	1.12047
	rs13178443	0.0212606	0.0364904	0.560139	-0.0502607	0.0927818	1.02149	0.950982	1.09722
	rs13390019	0.0304215	0.0441395	0.490689	-0.0560918	0.116935	1.03089	0.945452	1.12405
	rs1515590	0.0526342	0.0345644	0.127812	-0.0151119	0.12038	1.05404	0.985002	1.12793
	rs1666658	-0.0164846	0.0357763	0.644965	-0.0866061	0.053637	0.983651	0.917038	1.0551
	rs17662759	-0.0789015	0.033678	0.0191387	-0.14491	-0.0128926	0.924131	0.8651	0.98719
	rs17690703	-0.10262	0.0390241	0.00854715	-0.179107	-0.0261327	0.90247	0.836016	0.974206
	rs186347	0.00337186	0.0351934	0.923672	-0.0656071	0.0723508	1.00338	0.936499	1.07503
	rs1937522	0.00843478	0.0371768	0.820515	-0.0644318	0.0813013	1.00847	0.9376	1.0847
	rs2159935	-0.030948	0.0339664	0.362224	-0.0975221	0.0356261	0.969526	0.907082	1.03627
	rs2160935	0.014747	0.03508	0.674205	-0.0540097	0.0835038	1.01486	0.947423	1.08709
	rs2193098	0.0257625	0.0349988	0.461672	-0.0428352	0.0943602	1.0261	0.958069	1.09896
	rs2244598	0.0270472	0.0350687	0.44055	-0.0416874	0.0957818	1.02742	0.95917	1.10052
	rs2411453	0.0327894	0.0179384	0.0675663	-0.00236987	0.0679487	1.03333	0.997633	1.07031
	rs2453875	0.0165953	0.0412768	0.687648	-0.0643073	0.0974979	1.01673	0.937717	1.10241
	rs2535911	0.0286313	0.033545	0.393371	-0.0371168	0.0943794	1.02905	0.963564	1.09898
	rs2622167	-0.00628647	0.0351264	0.857964	-0.0751342	0.0625613	0.993733	0.927619	1.06456
	rs262240	0.0575385	0.0375278	0.12522	-0.0160159	0.131093	1.05923	0.984112	1.14007
	rs2717063	-0.0677792	0.0315284	0.0315726	-0.129575	-0.00598348	0.934467	0.878469	0.994034
	rs28622224	0.0327414	0.0378177	0.386617	-0.0413813	0.106864	1.03328	0.959463	1.11278
	rs28768122	0.0540667	0.0356323	0.129179	-0.0157727	0.123906	1.05555	0.984351	1.13191
	rs28787109	0.0147023	0.0410845	0.720451	-0.0658232	0.0952279	1.01481	0.936296	1.09991
	rs2924321	0.0480338	0.0334845	0.151427	-0.0175958	0.113663	1.04921	0.982558	1.12037
	rs324012	-0.00860688	0.0354245	0.808033	-0.0780389	0.0608251	0.99143	0.924928	1.06271
	rs34440851	0.0577403	0.0328885	0.0791504	-0.00672119	0.122202	1.05944	0.993301	1.12998
	rs34473884	0.0315862	0.0366778	0.389139	-0.0403023	0.103475	1.03209	0.960499	1.10902
	rs34631026	-0.0366445	0.0392878	0.350965	-0.113649	0.0403596	0.964019	0.892572	1.04119
	rs34811474	0.0689811	0.0370581	0.0626832	-0.00365273	0.141615	1.07142	0.996354	1.15213
	rs35105141	0.044498	0.024647	0.0710105	-0.00381017	0.0928062	1.0455	0.996197	1.09725
	rs35620248	0.0590085	0.0304639	0.0527458	-0.000700776	0.118718	1.06078	0.999299	1.12605
	rs4241258	-0.0302349	0.0418432	0.46994	-0.112247	0.0517777	0.970218	0.893823	1.05314
	rs4242715	0.020177	0.03423	0.555556	-0.0469137	0.0872677	1.02038	0.95417	1.09119
	rs4417025	0.0156524	0.0395346	0.692166	-0.0618354	0.0931403	1.01578	0.940038	1.09762
	rs4503294	-0.060333	0.0348318	0.083251	-0.128603	0.00793722	0.941451	0.879323	1.00797
	rs461599	0.0250171	0.0326858	0.444044	-0.0390471	0.0890814	1.02533	0.961705	1.09317
	rs4726481	-0.0283967	0.0303534	0.349513	-0.0878893	0.031096	0.972003	0.915862	1.03158
	rs4800487	0.00201377	0.0217131	0.926107	-0.0405439	0.0445714	1.00202	0.960267	1.04558
	rs489062	-0.00712759	0.0380564	0.851433	-0.0817182	0.067463	0.992898	0.921532	1.06979
	rs4916723	-0.0179512	0.026233	0.493787	-0.0693678	0.0334655	0.982209	0.932983	1.03403
	rs4968391	-0.0216258	0.0333533	0.516736	-0.0869983	0.0437467	0.978606	0.916679	1.04472
	rs5022348	-0.0232462	0.0310665	0.454295	-0.0841365	0.037644	0.977022	0.919306	1.03836
	rs550942	0.178896	0.0471122	0.000146313	0.0865566	0.271236	1.1959	1.09041	1.31159
	rs56194430	0.020951	0.0421459	0.619114	-0.0616549	0.103557	1.02117	0.940207	1.10911
	rs58245127	0.0150704	0.0338627	0.656289	-0.0513005	0.0814412	1.01518	0.949993	1.08485
	rs58905411	0.0350873	0.0237546	0.139656	-0.0114717	0.0816463	1.03571	0.988594	1.08507
	rs6030200	-0.0629464	0.0327052	0.0542716	-0.127048	0.00115572	0.938994	0.880691	1.00116
	rs613872	0.0826217	0.0384629	0.0317065	0.00723453	0.158009	1.08613	1.00726	1.17118
	rs61873510	0.0601938	0.0338259	0.0751551	-0.00610501	0.126493	1.06204	0.993914	1.13484
	rs61907308	0.0258688	0.0432944	0.550167	-0.0589882	0.110726	1.02621	0.942718	1.11709
	rs62339673	-0.0728139	0.0360837	0.0435998	-0.143538	-0.00208989	0.929774	0.866288	0.997912
	rs62466318	-0.0445879	0.031289	0.154148	-0.105914	0.0167386	0.956392	0.899502	1.01688
	rs650558	-0.0877601	0.0369315	0.0174874	-0.160146	-0.0153744	0.915981	0.85202	0.984743
	rs6727281	-0.00517277	0.0294534	0.860588	-0.0629014	0.0525559	0.994841	0.939036	1.05396
	rs6750325	0.0887681	0.0379949	0.0194748	0.0142981	0.163238	1.09283	1.0144	1.17732
	rs71651683	-0.126599	0.0527022	0.0162983	-0.229896	-0.0233031	0.881086	0.794616	0.976966
	rs72768626	-0.000564055	0.0330458	0.986382	-0.0653338	0.0642057	0.999436	0.936755	1.06631
	rs72771070	-0.0192252	0.0250142	0.442147	-0.068253	0.0298026	0.980958	0.934024	1.03025
	rs72787062	-0.0287197	0.0313441	0.359525	-0.0901541	0.0327147	0.971689	0.91379	1.03326
	rs7298932	0.0210802	0.0405048	0.602759	-0.0583092	0.10047	1.0213	0.943358	1.10569
	rs7302200	-0.014674	0.0372892	0.693937	-0.0877608	0.0584128	0.985433	0.91598	1.06015
	rs73050128	-0.0192769	0.0280881	0.492524	-0.0743295	0.0357758	0.980908	0.928366	1.03642
	rs7330939	-0.00606373	0.0311368	0.845593	-0.0670919	0.0549644	0.993955	0.935109	1.0565
	rs7460106	0.0498452	0.0331765	0.132987	-0.0151807	0.114871	1.05111	0.984934	1.12173
	rs74679146	0.0117853	0.0378468	0.7555	-0.0623944	0.0859651	1.01186	0.939512	1.08977
	rs7514579	-0.01162	0.0391788	0.766781	-0.0884105	0.0651706	0.988447	0.915385	1.06734
	rs76082653	0.0526074	0.0383013	0.169592	-0.0224631	0.127678	1.05402	0.977787	1.13619
	rs7610856	0.0447922	0.026919	0.0961203	-0.00796908	0.0975534	1.04581	0.992063	1.10247
	rs7948028	-0.00630089	0.0440755	0.886324	-0.0926889	0.0800871	0.993719	0.911477	1.08338
	rs80292319	-0.0235034	0.029255	0.421745	-0.0808431	0.0338364	0.976771	0.922338	1.03442
	rs8083110	-0.058123	0.0373398	0.119567	-0.131309	0.0150631	0.943534	0.876947	1.01518
	rs838145	0.0125172	0.0300486	0.676996	-0.046378	0.0714125	1.0126	0.954681	1.07402
	rs8614	-0.0229174	0.0351208	0.514058	-0.0917543	0.0459194	0.977343	0.912329	1.04699
	rs9349379	-0.0482754	0.0325083	0.137539	-0.111992	0.0154408	0.952871	0.894052	1.01556
	rs9372625	0.0100576	0.0263518	0.702707	-0.0415918	0.0617071	1.01011	0.959261	1.06365
	rs9403297	0.0204076	0.0362599	0.57356	-0.0506617	0.091477	1.02062	0.9506	1.09579
	rs9648478	0.056437	0.0371572	0.128795	-0.0163912	0.129265	1.05806	0.983742	1.13799
	rs9649581	-0.017594	0.035484	0.620016	-0.0871427	0.0519547	0.98256	0.916546	1.05333
	rs9814516	-0.0102568	0.0301923	0.734071	-0.0694336	0.0489201	0.989796	0.932922	1.05014
	rs9829192	0.0593023	0.0372683	0.111559	-0.0137436	0.132348	1.0611	0.98635	1.14151
	rs9906502	-0.0100533	0.033508	0.764157	-0.075729	0.0556224	0.989997	0.927067	1.0572
	rs9912298	-0.0289587	0.0377109	0.442538	-0.102872	0.0449546	0.971457	0.902242	1.04598
	All - Inverse variance weighted	0.00272977	0.00393028	0.487338	-0.00497357	0.0104331	1.00273	0.995039	1.01049
	All - MR Egger	-0.011634	0.013576	0.393584	-0.038243	0.014975	0.988433	0.962479	1.01509
ukb-b-6066	rs10273455	0.04232	0.0538885	0.432263	-0.0633014	0.147941	1.04323	0.938661	1.15944
	rs10741694	0.0973873	0.0472968	0.0394878	0.00468558	0.190089	1.10229	1.0047	1.20936
	rs10752269	0.0301075	0.0509505	0.554576	-0.0697554	0.12997	1.03057	0.932622	1.13879
	rs10764990	0.0016258	0.0516206	0.974875	-0.0995506	0.102802	1.00163	0.905244	1.10827
	rs1078032	-0.0545135	0.0528794	0.302586	-0.158157	0.04913	0.946946	0.853716	1.05036
	rs11022752	-0.0547843	0.0523961	0.295755	-0.157481	0.047912	0.946689	0.854293	1.04908
	rs1156588	0.0475158	0.0483985	0.326218	-0.0473453	0.142377	1.04866	0.953758	1.15301
	rs11587444	-0.0715103	0.0455423	0.11637	-0.160773	0.0177526	0.930987	0.851485	1.01791
	rs11768350	-0.0444845	0.0435163	0.306662	-0.129776	0.0408073	0.95649	0.878292	1.04165
	rs12591786	-0.101826	0.057419	0.0761649	-0.214367	0.0107152	0.903187	0.807052	1.01077
	rs13282783	0.0204876	0.0471388	0.663835	-0.0719044	0.11288	1.0207	0.93062	1.1195
	rs1481012	-0.0703584	0.0455435	0.12238	-0.159624	0.0189068	0.93206	0.852465	1.01909
	rs149805207	-0.0618322	0.0313575	0.0486269	-0.123293	-0.000371542	0.940041	0.884005	0.999629
	rs17245213	0.0331734	0.0565937	0.557762	-0.0777502	0.144097	1.03373	0.925196	1.155
	rs17576658	0.0374078	0.055631	0.501311	-0.0716289	0.146444	1.03812	0.930876	1.15771
	rs17685	0.000827322	0.0280009	0.976429	-0.0540544	0.055709	1.00083	0.947381	1.05729
	rs2117137	0.0111598	0.0484267	0.817745	-0.0837565	0.106076	1.01122	0.919655	1.11191
	rs2279844	0.0627847	0.0542486	0.247129	-0.0435426	0.169112	1.0648	0.957392	1.18425
	rs2351187	-0.0843198	0.052362	0.107327	-0.186949	0.0183096	0.919137	0.829486	1.01848
	rs2472297	0.00120928	0.0135988	0.929141	-0.0254444	0.027863	1.00121	0.974877	1.02825
	rs2478875	0.0248064	0.0379913	0.513789	-0.0496566	0.0992693	1.02512	0.951556	1.10436
	rs2645929	0.0459676	0.0589793	0.435753	-0.0696319	0.161567	1.04704	0.932737	1.17535
	rs34619	-0.0345148	0.0542977	0.524999	-0.140938	0.0719086	0.966074	0.868543	1.07456
	rs4410790	-0.0230347	0.0164011	0.160182	-0.0551807	0.00911143	0.977229	0.946314	1.00915
	rs4418728	0.0229777	0.053549	0.667853	-0.0819784	0.127934	1.02324	0.921292	1.13648
	rs4808193	-0.0836856	0.0482816	0.0830457	-0.178318	0.0109464	0.91972	0.836677	1.01101
	rs4817505	0.0535447	0.0421993	0.204494	-0.029166	0.136255	1.055	0.971255	1.14597
	rs512404	-0.0109521	0.0532153	0.836942	-0.115254	0.0933499	0.989108	0.89114	1.09785
	rs56188862	0.0681769	0.041301	0.0987934	-0.0127731	0.149127	1.07055	0.987308	1.16082
	rs57462170	0.0455318	0.0468822	0.33145	-0.0463572	0.137421	1.04658	0.954701	1.14731
	rs57631352	-0.028798	0.0505934	0.569217	-0.127961	0.0703651	0.971613	0.879888	1.0729
	rs6829	0.0442731	0.0537408	0.410038	-0.0610588	0.149605	1.04527	0.940768	1.16138
	rs72797284	0.0819319	0.0450693	0.0690778	-0.00640386	0.170268	1.08538	0.993617	1.18562
	rs7757102	-0.0671549	0.0535529	0.209845	-0.172119	0.0378087	0.93505	0.841879	1.03853
	rs7999399	-0.011903	0.0551386	0.829086	-0.119975	0.0961686	0.988168	0.886943	1.10094
	rs962242	-0.00742748	0.0509902	0.884186	-0.107368	0.0925133	0.9926	0.898195	1.09693
	rs9624470	-0.0400316	0.0250219	0.109629	-0.0890745	0.0090113	0.960759	0.914777	1.00905
	rs9648476	0.0727551	0.0522792	0.164024	-0.0297122	0.175222	1.07547	0.970725	1.19151
	rs977474	0.065256	0.0517641	0.207438	-0.0362017	0.166714	1.06743	0.964446	1.18142
	rs9937354	0.0797769	0.0449138	0.0756964	-0.00825418	0.167808	1.08305	0.99178	1.18271
	All - Inverse variance weighted	-0.00245503	0.00706647	0.728276	-0.0163053	0.0113952	0.997548	0.983827	1.01146
	All - MR Egger	-0.0235026	0.0151777	0.129791	-0.0532509	0.00624564	0.976771	0.948142	1.00627
ukb-b-6324	rs10454812	0.0334243	0.0502578	0.506014	-0.065081	0.131929	1.03399	0.936992	1.14103
	rs11887120	-0.0374233	0.0529797	0.479958	-0.141264	0.066417	0.963268	0.86826	1.06867
	rs11894162	0.104173	0.052108	0.0455894	0.00204133	0.206305	1.10979	1.00204	1.22913
	rs1422192	0.0338236	0.057221	0.554449	-0.0783294	0.145977	1.0344	0.92466	1.15717
	rs2029401	0.0653466	0.0434672	0.132748	-0.0198491	0.150542	1.06753	0.980347	1.16246
	rs203319	-0.0558982	0.0437757	0.201629	-0.141699	0.0299021	0.945635	0.867883	1.03035
	rs2873054	-0.001438	0.04514	0.974587	-0.0899125	0.0870365	0.998563	0.914011	1.09094
	rs34241936	0.11072	0.0496167	0.0256481	0.0134709	0.207969	1.11708	1.01356	1.23117
	rs3762621	0.0381065	0.0570998	0.504538	-0.0738091	0.150022	1.03884	0.928849	1.16186
	rs4077924	0.0522148	0.0556203	0.347847	-0.0568009	0.161231	1.0536	0.944782	1.17496
	rs4240672	-0.0353553	0.0380895	0.353295	-0.110011	0.0393001	0.965262	0.895825	1.04008
	rs6010651	0.104086	0.0521933	0.0461259	0.00178707	0.206385	1.1097	1.00179	1.22923
	rs6484504	-0.0279437	0.0425323	0.511181	-0.111307	0.0554195	0.972443	0.894664	1.05698
	rs6765179	-0.0747145	0.0503061	0.137492	-0.173314	0.0238855	0.928008	0.840873	1.02417
	rs6786550	0.0165833	0.0521287	0.750393	-0.085589	0.118756	1.01672	0.917971	1.12609
	rs6961970	-0.0443985	0.0535452	0.407004	-0.149347	0.0605501	0.956573	0.86127	1.06242
	rs77165542	0.0157638	0.071889	0.826432	-0.125139	0.156666	1.01589	0.882374	1.16961
	rs838133	-0.0185265	0.0341874	0.587881	-0.0855338	0.0484808	0.981644	0.918022	1.04968
	rs9809856	0.0264156	0.0472841	0.576396	-0.0662612	0.119092	1.02677	0.935886	1.12647
	All - Inverse variance weighted	0.0103812	0.0126064	0.41023	-0.0143273	0.0350897	1.01044	0.985775	1.03571
	All - MR Egger	0.0220663	0.0606854	0.720626	-0.0968771	0.14101	1.02231	0.907668	1.15144
ukb-b-6500	rs113505885	0.0243273	0.0363443	0.503268	-0.0469075	0.0955621	1.02463	0.954176	1.10028
	rs117404891	-0.256245	0.115624	0.0266784	-0.482868	-0.0296218	0.773953	0.617012	0.970813
	rs144765548	-0.00469762	0.063028	0.940587	-0.128233	0.118837	0.995313	0.879649	1.12619
	rs185371399	-0.273173	0.12689	0.0313318	-0.521877	-0.0244686	0.760961	0.593406	0.975828
	All - Inverse variance weighted	-0.0164955	0.0530913	0.756028	-0.120554	0.0875634	0.98364	0.886429	1.09151
	All - MR Egger	0.236939	0.448094	0.649782	-0.641324	1.1152	1.26736	0.526595	3.05019
ukb-b-8006	rs1051730	-0.0891379	0.0611921	0.145202	-0.209074	0.0307986	0.914719	0.811335	1.03128
	rs1256436	0.160755	0.0623863	0.00997277	0.0384781	0.283033	1.1744	1.03923	1.32715
	rs2565017	-0.00188141	0.0595777	0.974808	-0.118654	0.114891	0.99812	0.888115	1.12175
	rs7829800	-0.00801444	0.0628047	0.898458	-0.131112	0.115083	0.992018	0.87712	1.12197
	rs9923768	0.0963015	0.0599231	0.108036	-0.0211479	0.213751	1.10109	0.979074	1.23831
	rs9997448	0.170587	0.0628631	0.00665523	0.0473749	0.293798	1.186	1.04852	1.34151
	All - Inverse variance weighted	0.053384	0.0422405	0.206299	-0.0294075	0.136175	1.05483	0.971021	1.14588
	All - MR Egger	-1.72632	0.748588	0.0823838	-3.19356	-0.259093	0.177937	0.0410257	0.771752
ukb-b-8089	rs10156602	-0.10084	0.0581968	0.0831429	-0.214905	0.0132261	0.904078	0.806618	1.01331
	rs10161952	0.120595	0.0687979	0.0796202	-0.0142484	0.255439	1.12817	0.985853	1.29103
	rs12550717	-0.0189143	0.072118	0.793114	-0.160266	0.122437	0.981263	0.851917	1.13025
	rs12629972	-0.00242926	0.0548945	0.964702	-0.110023	0.105164	0.997574	0.895814	1.11089
	rs1816263	0.0686948	0.0751011	0.36035	-0.0785033	0.215893	1.07111	0.924499	1.24097
	rs2052063	0.141078	0.0668156	0.0347337	0.0101192	0.272036	1.15151	1.01017	1.31263
	rs2102738	-0.0884346	0.0669992	0.186857	-0.219753	0.0428839	0.915363	0.802717	1.04382
	rs2252508	0.075209	0.0691247	0.276587	-0.0602754	0.210693	1.07811	0.941505	1.23453
	rs2844672	-0.0804968	0.0669293	0.229087	-0.211678	0.0506846	0.922658	0.809225	1.05199
	rs28711392	0.111021	0.0587391	0.0587491	-0.00410785	0.226149	1.11742	0.995901	1.25376
	rs34155012	0.123235	0.0791495	0.119474	-0.0318984	0.278368	1.13115	0.968605	1.32097
	rs4851029	0.0644531	0.0617772	0.296802	-0.0566302	0.185536	1.06658	0.944943	1.20386
	rs838133	-0.0301391	0.0556165	0.587881	-0.139147	0.0788692	0.970311	0.8701	1.08206
	All - Inverse variance weighted	0.0230959	0.0239706	0.335292	-0.0238865	0.0700783	1.02336	0.976397	1.07259
	All - MR Egger	-0.376185	0.232876	0.134521	-0.832622	0.0802526	0.686476	0.434908	1.08356
